# Supplementary material for: Combined genomic and proteomic approaches reveal DNA binding sites and interaction partners of TBX2 in the developing lung
Source: Respir Res. 2021 Mar 17;22:85. doi: 10.1186/s12931-021-01679-y (PMC7968368; doi:10.1186/s12931-021-01679-y)
Supplement: Supplementary file 2 — Additional file 2: Table S1. TBX2 ChIP-seq peaks. Table S2. Functional annotation of enriched TBX2 ChIP-seq peaks. Table S3. Functional annotation of enriched TBX2 ChIP-seq peaks. Table S4. Functional annotation of enriched TBX2 ChIP-seq peaks. Table S5. Genes with decreased expression in the microarrays of E14.5 control vs Tbx2-deficient lungs. Table S6. Genes with increased expression in the microarrays of E14.5 control vs Tbx2-deficient lungs. Table S7. GO-Term analysis of upregulated genes in microarray analysis. Table S8. Functional annotation analysis of upregulated genes in microarray analysis. Table S9. Mass Spectrometry. Table S10. GO-Term analysis of interaction candidates. [file 12931_2021_1679_MOESM2_ESM.xlsx]

## Sheet: Table S1-ChIP-Peak association
Table S1. TBX2 ChIP- seq peaks.
Shown are ChIP-seq peaks with a peak score threshold of 7 sorted by chromosomal position.
Chromosome	Start	End	Name	Score	Strand	ThickStart	ThickEnd	ItemRGB	BlockCount	BlockSizes	BlockStarts	Feature	Start	End	Strand	gene_id	gene_name	p_id	transcript_id	tss_id
chr1	3979659	3979750	MACS2_peak_1	13	+	4.51669	5.88074	1.3392	21	chr1	unknown	gene	3670551	3671348	-	Xkr4	Xkr4	P15391	NM_001011874	TSS27105
chr1	3979659	3979750	MACS2_peak_1	13	+	4.51669	5.88074	1.3392	21	chr1	unknown	gene	4290845	4409187	-	Rp1	Rp1	P17361	NM_001195662	TSS6138
chr1	6274962	6275126	MACS2_peak_2	7	+	3.5246	4.12091	0.75855	36	chr1	unknown	gene	6214661	6274275	+	Rb1cc1	Rb1cc1	P16634	NM_009826	TSS4676
chr1	6274962	6275126	MACS2_peak_2	7	+	3.5246	4.12091	0.75855	36	chr1	unknown	gene	6359330	6394731	+	Fam150a	Fam150a	P19323	NM_001195732	TSS1385
chr1	6982150	6982276	MACS2_peak_3	35	+	6.02225	8.60076	3.58294	84	chr1	unknown	gene	6487230	6858600	+	St18	St18	P26336	NM_001244692	TSS14333
chr1	6982150	6982276	MACS2_peak_3	35	+	6.02225	8.60076	3.58294	84	chr1	unknown	gene	7088919	7169882	+	Pcmtd1	Pcmtd1	P18329	NM_183028	TSS24769
chr1	7814320	7814411	MACS2_peak_4	13	+	4.51669	5.88074	1.3392	70	chr1	unknown	gene	7088919	7169882	+	Pcmtd1	Pcmtd1	P18329	NM_183028	TSS24769
chr1	7814320	7814411	MACS2_peak_4	13	+	4.51669	5.88074	1.3392	70	chr1	unknown	gene	8359738	9299877	-	Sntg1	Sntg1	P6945	NM_001290390	TSS11207
chr1	9264099	9264207	MACS2_peak_5	13	+	4.31251	5.44742	1.3392	66	chr1	unknown	gene	7088919	7169882	+	Pcmtd1	Pcmtd1	P18329	NM_183028	TSS24769
chr1	9264099	9264207	MACS2_peak_5	13	+	4.31251	5.44742	1.3392	66	chr1	unknown	gene	9545407	9546621	+	Rrs1	Rrs1	P15667	NM_021511	TSS9778
chr1	10500855	10500989	MACS2_peak_6	12	+	4.14966	5.12722	1.204	26	chr1	unknown	gene	10137506	10232494	-	Arfgef1	Arfgef1	P12121	NM_001102430	TSS25088
chr1	10500855	10500989	MACS2_peak_6	12	+	4.14966	5.12722	1.204	26	chr1	unknown	gene	10708386	10865874	-	Mir467e	Mir467e		NR_030645	TSS1321
chr1	10701195	10701286	MACS2_peak_7	11	+	4.09808	5.02969	1.12528	80	chr1	unknown	gene	10137506	10232494	-	Arfgef1	Arfgef1	P12121	NM_001102430	TSS25088
chr1	10701195	10701286	MACS2_peak_7	11	+	4.09808	5.02969	1.12528	80	chr1	unknown	gene	10708386	10865874	-	Mir467e	Mir467e		NR_030645	TSS1321
chr1	10873654	10873745	MACS2_peak_8	7	+	3.47996	4.03501	0.75855	62	chr1	unknown	gene	10708386	10865874	-	Mir467e	Mir467e		NR_030645	TSS1321
chr1	10873654	10873745	MACS2_peak_8	7	+	3.47996	4.03501	0.75855	62	chr1	unknown	gene	10993464	11297753	+	Prex2	Prex2	P4722	NM_029525	TSS2393
chr1	11637463	11637554	MACS2_peak_9	10	+	4.02307	4.89082	1.00781	25	chr1	unknown	gene	10993464	11297753	+	Prex2	Prex2	P4722	NM_029525	TSS2393
chr1	11637463	11637554	MACS2_peak_9	10	+	4.02307	4.89082	1.00781	25	chr1	unknown	gene	12425985	12426106	+	Mir6341	Mir6341		NR_105759	TSS7381
chr1	12010522	12010630	MACS2_peak_10	19	+	4.9663	6.57181	1.9281	36	chr1	unknown	gene	11414104	11974966	+	A830018L16Rik	A830018L16Rik	P1699	NM_001160369	TSS20700
chr1	12010522	12010630	MACS2_peak_10	19	+	4.9663	6.57181	1.9281	36	chr1	unknown	gene	12425985	12426106	+	Mir6341	Mir6341		NR_105759	TSS7381
chr1	12301021	12301112	MACS2_peak_11	12	+	4.14966	5.12722	1.204	7	chr1	unknown	gene	11414104	11974966	+	A830018L16Rik	A830018L16Rik	P1699	NM_001160369	TSS20700
chr1	12301021	12301112	MACS2_peak_11	12	+	4.14966	5.12722	1.204	7	chr1	unknown	gene	12425985	12426106	+	Mir6341	Mir6341		NR_105759	TSS7381
chr1	12303269	12303386	MACS2_peak_12	18	+	4.93444	6.50843	1.87805	42	chr1	unknown	gene	11414104	11974966	+	A830018L16Rik	A830018L16Rik	P1699	NM_001160369	TSS20700
chr1	12303269	12303386	MACS2_peak_12	18	+	4.93444	6.50843	1.87805	42	chr1	unknown	gene	12425985	12426106	+	Mir6341	Mir6341		NR_105759	TSS7381
chr1	12801854	12801953	MACS2_peak_13	35	+	5.98489	8.51731	3.53253	44	chr1	unknown	gene	12667562	12673090	+	Gm17644	Gm17644		NR_045297	TSS23459
chr1	12801854	12801953	MACS2_peak_13	35	+	5.98489	8.51731	3.53253	44	chr1	unknown	gene	12866549	12990495	-	Slco5a1	Slco5a1	P3874	NM_172841	TSS12448
chr1	13180769	13180860	MACS2_peak_14	13	+	4.51669	5.88074	1.3392	43	chr1	unknown	gene	13113427	13127163	-	Prdm14	Prdm14	P25940	NM_001081209	TSS561
chr1	13180769	13180860	MACS2_peak_14	13	+	4.51669	5.88074	1.3392	43	chr1	unknown	gene	13564692	13589722	-	Tram1	Tram1	P3457	NM_028173	TSS8599
chr1	13746984	13747098	MACS2_peak_15	13	+	4.39883	5.62577	1.3392	49	chr1	unknown	gene	13668770	13701383	+	Xkr9	Xkr9	P14456	NM_001011873	TSS22448
chr1	13746984	13747098	MACS2_peak_15	13	+	4.39883	5.62577	1.3392	49	chr1	unknown	gene	13785684	13786929	-	Gm5523	Gm5523		NR_004447	TSS22046
chr1	14062637	14062728	MACS2_peak_16	7	+	3.7639	4.6155	0.75855	44	chr1	unknown	gene	13785684	13786929	-	Gm5523	Gm5523		NR_004447	TSS22046
chr1	14062637	14062728	MACS2_peak_16	7	+	3.7639	4.6155	0.75855	44	chr1	unknown	gene	14168957	14310199	-	Eya1	Eya1	P2118	NM_001252192	TSS13463
chr1	14066097	14066188	MACS2_peak_17	13	+	4.51669	5.88074	1.3392	17	chr1	unknown	gene	13785684	13786929	-	Gm5523	Gm5523		NR_004447	TSS22046
chr1	14066097	14066188	MACS2_peak_17	13	+	4.51669	5.88074	1.3392	17	chr1	unknown	gene	14168957	14310199	-	Eya1	Eya1	P2118	NM_001252192	TSS13463
chr1	14127969	14128060	MACS2_peak_18	13	+	4.34091	5.50537	1.3392	54	chr1	unknown	gene	13785684	13786929	-	Gm5523	Gm5523		NR_004447	TSS22046
chr1	14127969	14128060	MACS2_peak_18	13	+	4.34091	5.50537	1.3392	54	chr1	unknown	gene	14168957	14310199	-	Eya1	Eya1	P2118	NM_001252192	TSS13463
chr1	14463265	14463356	MACS2_peak_19	10	+	4.07277	4.98245	1.08567	37	chr1	unknown	gene	14168957	14310199	-	Eya1	Eya1	P2118	NM_001252192	TSS13463
chr1	14463265	14463356	MACS2_peak_19	10	+	4.07277	4.98245	1.08567	37	chr1	unknown	gene	14753345	14755748	-	Msc	Msc	P2949	NM_010827	TSS18863
chr1	15630552	15630672	MACS2_peak_20	12	+	4.20256	5.22909	1.28062	74	chr1	unknown	gene	14872647	14918835	-	Trpa1	Trpa1	P3256	NM_177781	TSS13378
chr1	15630552	15630672	MACS2_peak_20	12	+	4.20256	5.22909	1.28062	74	chr1	unknown	gene	15805645	15843082	+	Terf1	Terf1	P3266	NM_009352	TSS6861
chr1	15805295	15805386	MACS2_peak_21	30	+	5.75002	8.01616	3.07128	37	chr1	unknown	gene	15312451	15711629	+	Kcnb2	Kcnb2	P6376	NM_001098528	TSS26068
chr1	15805295	15805386	MACS2_peak_21	30	+	5.75002	8.01616	3.07128	37	chr1	unknown	gene	15805645	15843082	+	Terf1	Terf1	P3266	NM_009352	TSS6861
chr1	16308213	16308360	MACS2_peak_22	7	+	3.43643	3.95288	0.75855	77	chr1	unknown	gene	16105881	16131417	+	Rdh10	Rdh10	P9642	NM_133832	TSS118
chr1	16308213	16308360	MACS2_peak_22	7	+	3.43643	3.95288	0.75855	77	chr1	unknown	gene	16540787	16619338	-	Ube2w	Ube2w	P3981	NM_001271016	TSS4923
chr1	17077068	17077159	MACS2_peak_23	23	+	5.23678	7.13937	2.32792	23	chr1	unknown	gene	16688455	16709537	+	Ly96	Ly96	P23854	NM_001159711	TSS18488
chr1	17077068	17077159	MACS2_peak_23	23	+	5.23678	7.13937	2.32792	23	chr1	unknown	gene	17145372	17161509	+	Gdap1	Gdap1	P21457	NM_010267	TSS17987
chr1	17154751	17154842	MACS2_peak_24	13	+	4.51669	5.88074	1.3392	27	chr1	unknown	gene	16994939	17097604	-	Jph1	Jph1	P8024	NM_020604	TSS1235
chr1	17154751	17154842	MACS2_peak_24	13	+	4.51669	5.88074	1.3392	27	chr1	unknown	gene	17601900	17624970	+	Pi15	Pi15	P26779	NM_053191	TSS7080
chr1	17565428	17565547	MACS2_peak_25	30	+	5.71265	7.93979	3.00019	42	chr1	unknown	gene	17145372	17161509	+	Gdap1	Gdap1	P21457	NM_010267	TSS17987
chr1	17565428	17565547	MACS2_peak_25	30	+	5.71265	7.93979	3.00019	42	chr1	unknown	gene	17601900	17624970	+	Pi15	Pi15	P26779	NM_053191	TSS7080
chr1	21318955	21319046	MACS2_peak_26	20	+	5.03127	6.70315	2.03091	70	chr1	unknown	gene	21285245	21298312	-	Gm4956	Gm4956		NR_002858	TSS22476
chr1	21318955	21319046	MACS2_peak_26	20	+	5.03127	6.70315	2.03091	70	chr1	unknown	gene	21349676	21351093	+	Khdc1a	Khdc1a	P6204	NM_183322	TSS23880
chr1	21807425	21807575	MACS2_peak_27	13	+	4.39883	5.62577	1.3392	79	chr1	unknown	gene	21383555	21384899	+	Khdc1b	Khdc1b	P19992	NM_001113187	TSS18035
chr1	21807425	21807575	MACS2_peak_27	13	+	4.39883	5.62577	1.3392	79	chr1	unknown	gene	22288421	22805724	-	Rims1	Rims1	P20713	NM_183018	TSS19892
chr1	21916006	21916097	MACS2_peak_28	7	+	3.41507	3.91313	0.75855	23	chr1	unknown	gene	21383555	21384899	+	Khdc1b	Khdc1b	P19992	NM_001113187	TSS18035
chr1	21916006	21916097	MACS2_peak_28	7	+	3.41507	3.91313	0.75855	23	chr1	unknown	gene	22288421	22805724	-	Rims1	Rims1	P20713	NM_183018	TSS19892
chr1	22021035	22021133	MACS2_peak_29	13	+	4.45831	5.7527	1.3392	11	chr1	unknown	gene	21398402	21961581	-	Kcnq5	Kcnq5	P22432	NM_001160139	TSS2430
chr1	22021035	22021133	MACS2_peak_29	13	+	4.45831	5.7527	1.3392	11	chr1	unknown	gene	22288421	22805724	-	Rims1	Rims1	P20713	NM_183018	TSS19892
chr1	22706558	22706693	MACS2_peak_30	13	+	4.51669	5.88074	1.3392	61	chr1	unknown	gene	21398402	21961581	-	Kcnq5	Kcnq5	P22432	NM_001160139	TSS2430
chr1	22706558	22706693	MACS2_peak_30	13	+	4.51669	5.88074	1.3392	61	chr1	unknown	gene	23100473	23102231	-	4933415F23Rik	4933415F23Rik	P19747	NM_025746	TSS19213
chr1	23247313	23247415	MACS2_peak_31	18	+	4.93444	6.50843	1.87805	22	chr1	unknown	gene	23100473	23102231	-	4933415F23Rik	4933415F23Rik	P19747	NM_025746	TSS19213
chr1	23247313	23247415	MACS2_peak_31	18	+	4.93444	6.50843	1.87805	22	chr1	unknown	gene	23272268	23272339	+	Mir30a	Mir30a		NR_029533	TSS12212
chr1	24611597	24611959	MACS2_peak_32	22	+	2.99129	6.95652	2.23828	26	chr1	unknown	gene	24257682	24587437	-	Col19a1	Col19a1	P8637	NM_007733	TSS8880
chr1	24611597	24611959	MACS2_peak_32	22	+	2.99129	6.95652	2.23828	26	chr1	unknown	gene	24678543	24762736	+	Lmbrd1	Lmbrd1	P2330	NM_026719	TSS4245
chr1	24613071	24613623	MACS2_peak_33	65	+	3.88544	11.7604	6.59546	44	chr1	unknown	gene	24257682	24587437	-	Col19a1	Col19a1	P8637	NM_007733	TSS8880
chr1	24613071	24613623	MACS2_peak_33	65	+	3.88544	11.7604	6.59546	44	chr1	unknown	gene	24678543	24762736	+	Lmbrd1	Lmbrd1	P2330	NM_026719	TSS4245
chr1	24614751	24614993	MACS2_peak_34	72	+	3.99241	12.4025	7.21821	84	chr1	unknown	gene	24257682	24587437	-	Col19a1	Col19a1	P8637	NM_007733	TSS8880
chr1	24614751	24614993	MACS2_peak_34	72	+	3.99241	12.4025	7.21821	84	chr1	unknown	gene	24678543	24762736	+	Lmbrd1	Lmbrd1	P2330	NM_026719	TSS4245
chr1	24615683	24615779	MACS2_peak_35	31	+	3.21287	8.06804	3.12116	38	chr1	unknown	gene	24257682	24587437	-	Col19a1	Col19a1	P8637	NM_007733	TSS8880
chr1	24615683	24615779	MACS2_peak_35	31	+	3.21287	8.06804	3.12116	38	chr1	unknown	gene	24678543	24762736	+	Lmbrd1	Lmbrd1	P2330	NM_026719	TSS4245
chr1	24622029	24622120	MACS2_peak_36	13	+	4.51669	5.88074	1.3392	61	chr1	unknown	gene	24257682	24587437	-	Col19a1	Col19a1	P8637	NM_007733	TSS8880
chr1	24622029	24622120	MACS2_peak_36	13	+	4.51669	5.88074	1.3392	61	chr1	unknown	gene	24678543	24762736	+	Lmbrd1	Lmbrd1	P2330	NM_026719	TSS4245
chr1	25370565	25370656	MACS2_peak_37	21	+	5.09795	6.84106	2.13796	48	chr1	unknown	gene	25276403	25276946	-	Gm20172	Gm20172	P461	NM_001204913	TSS27614
chr1	25370565	25370656	MACS2_peak_37	21	+	5.09795	6.84106	2.13796	48	chr1	unknown	gene	26681800	26687426	-	4931408C20Rik	4931408C20Rik	P18189	NM_001033764	TSS12422
chr1	25705412	25705503	MACS2_peak_38	13	+	4.51669	5.88074	1.3392	4	chr1	unknown	gene	25276403	25276946	-	Gm20172	Gm20172	P461	NM_001204913	TSS27614
chr1	25705412	25705503	MACS2_peak_38	13	+	4.51669	5.88074	1.3392	4	chr1	unknown	gene	26681800	26687426	-	4931408C20Rik	4931408C20Rik	P18189	NM_001033764	TSS12422
chr1	26687077	26687435	MACS2_peak_39	53	+	6.64792	10.4357	5.32658	276	chr1	unknown	gene	25067475	25829707	-	Adgrb3	Adgrb3	P3687	NM_175642	TSS20402
chr1	26687077	26687435	MACS2_peak_39	53	+	6.64792	10.4357	5.32658	276	chr1	unknown	gene	28776121	28780198	-	Gm597	Gm597	P4916	NM_001013750	TSS24877
chr1	26894496	26894587	MACS2_peak_40	13	+	4.42837	5.68838	1.3392	15	chr1	unknown	gene	26681800	26687426	-	4931408C20Rik	4931408C20Rik	P18189	NM_001033764	TSS12422
chr1	26894496	26894587	MACS2_peak_40	13	+	4.42837	5.68838	1.3392	15	chr1	unknown	gene	28776121	28780198	-	Gm597	Gm597	P4916	NM_001013750	TSS24877
chr1	27661490	27661617	MACS2_peak_41	13	+	4.51669	5.88074	1.3392	8	chr1	unknown	gene	26681800	26687426	-	4931408C20Rik	4931408C20Rik	P18189	NM_001033764	TSS12422
chr1	27661490	27661617	MACS2_peak_41	13	+	4.51669	5.88074	1.3392	8	chr1	unknown	gene	28776121	28780198	-	Gm597	Gm597	P4916	NM_001013750	TSS24877
chr1	28115586	28115677	MACS2_peak_42	23	+	5.26947	7.21205	2.32792	85	chr1	unknown	gene	26681800	26687426	-	4931408C20Rik	4931408C20Rik	P18189	NM_001033764	TSS12422
chr1	28115586	28115677	MACS2_peak_42	23	+	5.26947	7.21205	2.32792	85	chr1	unknown	gene	28776121	28780198	-	Gm597	Gm597	P4916	NM_001013750	TSS24877
chr1	28633780	28633894	MACS2_peak_43	23	+	5.26947	7.21205	2.32792	56	chr1	unknown	gene	26681800	26687426	-	4931408C20Rik	4931408C20Rik	P18189	NM_001033764	TSS12422
chr1	28633780	28633894	MACS2_peak_43	23	+	5.26947	7.21205	2.32792	56	chr1	unknown	gene	28776121	28780198	-	Gm597	Gm597	P4916	NM_001013750	TSS24877
chr1	28662960	28663051	MACS2_peak_44	13	+	4.42837	5.68838	1.3392	9	chr1	unknown	gene	26681800	26687426	-	4931408C20Rik	4931408C20Rik	P18189	NM_001033764	TSS12422
chr1	28662960	28663051	MACS2_peak_44	13	+	4.42837	5.68838	1.3392	9	chr1	unknown	gene	28776121	28780198	-	Gm597	Gm597	P4916	NM_001013750	TSS24877
chr1	31513640	31513731	MACS2_peak_45	13	+	4.51669	5.88074	1.3392	81	chr1	unknown	gene	31264846	31268061	+	Gm4850	Gm4850		NR_015347	TSS5538
chr1	31513640	31513731	MACS2_peak_45	13	+	4.51669	5.88074	1.3392	81	chr1	unknown	gene	32172805	32657541	+	Khdrbs2	Khdrbs2	P24307	NM_133235	TSS18753
chr1	32153692	32153783	MACS2_peak_46	13	+	4.51669	5.88074	1.3392	27	chr1	unknown	gene	31264846	31268061	+	Gm4850	Gm4850		NR_015347	TSS5538
chr1	32153692	32153783	MACS2_peak_46	13	+	4.51669	5.88074	1.3392	27	chr1	unknown	gene	32172805	32657541	+	Khdrbs2	Khdrbs2	P24307	NM_133235	TSS18753
chr1	32552486	32552577	MACS2_peak_47	18	+	4.90299	6.44649	1.82743	80	chr1	unknown	gene	32543545	32546827	-	Gm5415	Gm5415	P1922	NM_001164286	TSS6791
chr1	32552486	32552577	MACS2_peak_47	18	+	4.90299	6.44649	1.82743	80	chr1	unknown	gene	33453807	33669794	-	Prim2	Prim2	P16482	NM_008922	TSS17647
chr1	35291028	35291150	MACS2_peak_48	23	+	5.26947	7.21205	2.32792	32	chr1	unknown	gene	34849958	34877047	+	Plekhb2	Plekhb2	P360	NM_175421	TSS27531
chr1	35291028	35291150	MACS2_peak_48	23	+	5.26947	7.21205	2.32792	32	chr1	unknown	gene	36068399	36104221	+	Hs6st1	Hs6st1	P18861	NM_015818	TSS19783
chr1	37871204	37871295	MACS2_peak_49	13	+	4.39883	5.62577	1.3392	24	chr1	unknown	gene	37754571	37865298	-	Tsga10	Tsga10	P12251	NM_207228	TSS16720
chr1	37871204	37871295	MACS2_peak_49	13	+	4.39883	5.62577	1.3392	24	chr1	unknown	gene	37872205	37875986	+	Lipt1	Lipt1	P1582	NM_001037918	TSS7072
chr1	40085342	40085433	MACS2_peak_50	13	+	4.51669	5.88074	1.3392	55	chr1	unknown	gene	39900912	40024712	+	Map4k4	Map4k4	P25008	NM_008696	TSS22746
chr1	40085342	40085433	MACS2_peak_50	13	+	4.51669	5.88074	1.3392	55	chr1	unknown	gene	40225079	40313393	+	Il1r1	Il1r1	P4011	NM_008362	TSS10812
chr1	40592241	40592332	MACS2_peak_51	13	+	4.45831	5.7527	1.3392	26	chr1	unknown	gene	40515361	40549088	+	Il18rap	Il18rap	P3293	NM_010553	TSS2560
chr1	40592241	40592332	MACS2_peak_51	13	+	4.45831	5.7527	1.3392	26	chr1	unknown	gene	40681711	40767999	+	Slc9a2	Slc9a2	P19005	NM_001033289	TSS18075
chr1	41314019	41314110	MACS2_peak_52	21	+	5.13196	6.91269	2.19729	23	chr1	unknown	gene	41167559	41181252	-	4930448I06Rik	4930448I06Rik		NR_040475	TSS20451
chr1	41314019	41314110	MACS2_peak_52	21	+	5.13196	6.91269	2.19729	23	chr1	unknown	gene	42648199	42694825	-	Pantr1	Pantr1		NR_027826	TSS19386
chr1	45760623	45760767	MACS2_peak_53	17	+	4.87194	6.38592	1.77838	54	chr1	unknown	gene	45374330	45502914	-	Col5a2	Col5a2	P5846	NM_007737	TSS22449
chr1	45760623	45760767	MACS2_peak_53	17	+	4.87194	6.38592	1.77838	54	chr1	unknown	gene	45795500	45823515	+	Wdr75	Wdr75	P24619	NM_028599	TSS3235
chr1	47473248	47473339	MACS2_peak_54	13	+	4.36967	5.5648	1.3392	42	chr1	unknown	gene	47467020	47467125	-	Mir6350	Mir6350		NR_105768	TSS354
chr1	47473248	47473339	MACS2_peak_54	13	+	4.36967	5.5648	1.3392	42	chr1	unknown	gene	50927522	51185481	+	Tmeff2	Tmeff2	P18130	NM_019790	TSS19054
chr1	47663873	47664045	MACS2_peak_55	13	+	4.51669	5.88074	1.3392	154	chr1	unknown	gene	47467020	47467125	-	Mir6350	Mir6350		NR_105768	TSS354
chr1	47663873	47664045	MACS2_peak_55	13	+	4.51669	5.88074	1.3392	154	chr1	unknown	gene	50927522	51185481	+	Tmeff2	Tmeff2	P18130	NM_019790	TSS19054
chr1	50358375	50358466	MACS2_peak_56	13	+	4.42837	5.68838	1.3392	51	chr1	unknown	gene	47467020	47467125	-	Mir6350	Mir6350		NR_105768	TSS354
chr1	50358375	50358466	MACS2_peak_56	13	+	4.42837	5.68838	1.3392	51	chr1	unknown	gene	50927522	51185481	+	Tmeff2	Tmeff2	P18130	NM_019790	TSS19054
chr1	50474683	50474774	MACS2_peak_57	13	+	4.45831	5.7527	1.3392	54	chr1	unknown	gene	47467020	47467125	-	Mir6350	Mir6350		NR_105768	TSS354
chr1	50474683	50474774	MACS2_peak_57	13	+	4.45831	5.7527	1.3392	54	chr1	unknown	gene	50927522	51185481	+	Tmeff2	Tmeff2	P18130	NM_019790	TSS19054
chr1	50808867	50808970	MACS2_peak_58	13	+	4.36967	5.5648	1.3392	90	chr1	unknown	gene	47467020	47467125	-	Mir6350	Mir6350		NR_105768	TSS354
chr1	50808867	50808970	MACS2_peak_58	13	+	4.36967	5.5648	1.3392	90	chr1	unknown	gene	50927522	51185481	+	Tmeff2	Tmeff2	P18130	NM_019790	TSS19054
chr1	50979877	50979968	MACS2_peak_59	17	+	4.87194	6.38592	1.77838	73	chr1	unknown	gene	47467020	47467125	-	Mir6350	Mir6350		NR_105768	TSS354
chr1	50979877	50979968	MACS2_peak_59	17	+	4.87194	6.38592	1.77838	73	chr1	unknown	gene	51218385	51333779	-	9330175M20Rik	9330175M20Rik		NR_045151	TSS22935
chr1	51074232	51074395	MACS2_peak_60	10	+	4.02307	4.89082	1.00781	43	chr1	unknown	gene	47467020	47467125	-	Mir6350	Mir6350		NR_105768	TSS354
chr1	51074232	51074395	MACS2_peak_60	10	+	4.02307	4.89082	1.00781	43	chr1	unknown	gene	51218385	51333779	-	9330175M20Rik	9330175M20Rik		NR_045151	TSS22935
chr1	51241810	51241901	MACS2_peak_61	15	+	4.72239	6.10186	1.53456	39	chr1	unknown	gene	50927522	51185481	+	Tmeff2	Tmeff2	P18130	NM_019790	TSS19054
chr1	51241810	51241901	MACS2_peak_61	15	+	4.72239	6.10186	1.53456	39	chr1	unknown	gene	51289125	51301422	+	Sdpr	Sdpr	P18810	NM_138741	TSS19159
chr1	51823362	51823453	MACS2_peak_62	11	+	4.12371	5.07793	1.16524	25	chr1	unknown	gene	51469487	51477915	-	Nabp1	Nabp1	P2124	NM_028696	TSS13786
chr1	51823362	51823453	MACS2_peak_62	11	+	4.12371	5.07793	1.16524	25	chr1	unknown	gene	51987147	52106936	+	Stat4	Stat4	P5657	NM_001308266	TSS26966
chr1	52217655	52217746	MACS2_peak_63	13	+	4.28449	5.39087	1.3392	58	chr1	unknown	gene	52119437	52159297	+	Stat1	Stat1	P16907	NM_001205314	TSS14591
chr1	52217655	52217746	MACS2_peak_63	13	+	4.28449	5.39087	1.3392	58	chr1	unknown	gene	52455848	52500448	-	Nab1	Nab1	P5933	NM_008667	TSS9319
chr1	53076258	53076349	MACS2_peak_64	23	+	5.26947	7.21205	2.32792	43	chr1	unknown	gene	53061662	53066631	+	Mstn	Mstn	P3455	NM_010834	TSS6101
chr1	53076258	53076349	MACS2_peak_64	23	+	5.26947	7.21205	2.32792	43	chr1	unknown	gene	53158576	53187601	-	1700019A02Rik	1700019A02Rik	P547	NM_027070	TSS18156
chr1	53397677	53397768	MACS2_peak_65	13	+	4.39883	5.62577	1.3392	32	chr1	unknown	gene	53344616	53352752	-	Asnsd1	Asnsd1	P22138	NM_133728	TSS21309
chr1	53397677	53397768	MACS2_peak_65	13	+	4.39883	5.62577	1.3392	32	chr1	unknown	gene	53755511	53785215	-	Stk17b	Stk17b	P22428	NM_133810	TSS10019
chr1	54410553	54410647	MACS2_peak_66	15	+	4.72239	6.10186	1.53456	61	chr1	unknown	gene	54250682	54368399	+	Ccdc150	Ccdc150	P19714	NM_030025	TSS16702
chr1	54410553	54410647	MACS2_peak_66	15	+	4.72239	6.10186	1.53456	61	chr1	unknown	gene	54472999	54557580	-	Pgap1	Pgap1	P25336	NM_001163314	TSS2104
chr1	54667851	54667942	MACS2_peak_67	7	+	3.71526	4.50968	0.75855	10	chr1	unknown	gene	54472999	54557580	-	Pgap1	Pgap1	P25336	NM_001163314	TSS2104
chr1	54667851	54667942	MACS2_peak_67	7	+	3.71526	4.50968	0.75855	10	chr1	unknown	gene	54985169	55027366	-	Sf3b1	Sf3b1	P7710	NM_031179	TSS7759
chr1	55555192	55555358	MACS2_peak_68	13	+	4.28449	5.39087	1.3392	130	chr1	unknown	gene	55300068	55363319	-	Boll	Boll	P23975	NM_001113367	TSS12848
chr1	55555192	55555358	MACS2_peak_68	13	+	4.28449	5.39087	1.3392	130	chr1	unknown	gene	55931240	55972098	+	9130227L01Rik	9130227L01Rik		NR_045837	TSS24325
chr1	55817252	55817455	MACS2_peak_69	13	+	4.28449	5.39087	1.3392	69	chr1	unknown	gene	55405945	55751463	+	Plcl1	Plcl1	P26055	NM_001114663	TSS12870
chr1	55817252	55817455	MACS2_peak_69	13	+	4.28449	5.39087	1.3392	69	chr1	unknown	gene	55931240	55972098	+	9130227L01Rik	9130227L01Rik		NR_045837	TSS24325
chr1	56278743	56278834	MACS2_peak_70	23	+	5.26947	7.21205	2.32792	30	chr1	unknown	gene	56018977	56020203	+	1700003I22Rik	1700003I22Rik		NR_126076	TSS14567
chr1	56278743	56278834	MACS2_peak_70	23	+	5.26947	7.21205	2.32792	30	chr1	unknown	gene	56636050	56637376	-	Hsfy2	Hsfy2	P1792	NM_027661	TSS17014
chr1	56808607	56808698	MACS2_peak_71	13	+	4.34091	5.50537	1.3392	20	chr1	unknown	gene	56636050	56637376	-	Hsfy2	Hsfy2	P1792	NM_027661	TSS17014
chr1	56808607	56808698	MACS2_peak_71	13	+	4.34091	5.50537	1.3392	20	chr1	unknown	gene	56971468	56975196	+	9130024F11Rik	9130024F11Rik		NR_024326	TSS19516
chr1	56967484	56967575	MACS2_peak_72	22	+	5.17464	6.9181	2.20183	24	chr1	unknown	gene	56636050	56637376	-	Hsfy2	Hsfy2	P1792	NM_027661	TSS17014
chr1	56967484	56967575	MACS2_peak_72	22	+	5.17464	6.9181	2.20183	24	chr1	unknown	gene	56971468	56975196	+	9130024F11Rik	9130024F11Rik		NR_024326	TSS19516
chr1	57010463	57010564	MACS2_peak_73	11	+	4.12371	5.07793	1.16524	87	chr1	unknown	gene	56971468	56975196	+	9130024F11Rik	9130024F11Rik		NR_024326	TSS19516
chr1	57010463	57010564	MACS2_peak_73	11	+	4.12371	5.07793	1.16524	87	chr1	unknown	gene	57200644	57214996	-	BC055402	BC055402		NR_037990	TSS3995
chr1	57085374	57085465	MACS2_peak_74	35	+	6.02225	8.60076	3.58294	70	chr1	unknown	gene	56971468	56975196	+	9130024F11Rik	9130024F11Rik		NR_024326	TSS19516
chr1	57085374	57085465	MACS2_peak_74	35	+	6.02225	8.60076	3.58294	70	chr1	unknown	gene	57200644	57214996	-	BC055402	BC055402		NR_037990	TSS3995
chr1	57213270	57213361	MACS2_peak_75	13	+	4.51669	5.88074	1.3392	90	chr1	unknown	gene	56971468	56975196	+	9130024F11Rik	9130024F11Rik		NR_024326	TSS19516
chr1	57213270	57213361	MACS2_peak_75	13	+	4.51669	5.88074	1.3392	90	chr1	unknown	gene	57359221	57377544	-	4930558J18Rik	4930558J18Rik		NR_037999	TSS7526
chr1	57482617	57482708	MACS2_peak_76	10	+	4.02307	4.89082	1.00781	15	chr1	unknown	gene	57406547	57415734	+	9430016H08Rik	9430016H08Rik	P17356	NM_001081181	TSS5960
chr1	57482617	57482708	MACS2_peak_76	10	+	4.02307	4.89082	1.00781	15	chr1	unknown	gene	57774860	57946463	+	Spats2l	Spats2l	P14803	NM_144882	TSS11107
chr1	57688537	57688628	MACS2_peak_77	7	+	3.74056	4.56432	0.75855	9	chr1	unknown	gene	57406547	57415734	+	9430016H08Rik	9430016H08Rik	P17356	NM_001081181	TSS5960
chr1	57688537	57688628	MACS2_peak_77	7	+	3.74056	4.56432	0.75855	9	chr1	unknown	gene	57774860	57946463	+	Spats2l	Spats2l	P14803	NM_144882	TSS11107
chr1	57776224	57776315	MACS2_peak_78	13	+	4.42837	5.68838	1.3392	25	chr1	unknown	gene	57406547	57415734	+	9430016H08Rik	9430016H08Rik	P17356	NM_001081181	TSS5960
chr1	57776224	57776315	MACS2_peak_78	13	+	4.42837	5.68838	1.3392	25	chr1	unknown	gene	57955100	57970084	-	Kctd18	Kctd18		NR_027630	TSS6655
chr1	57874800	57874893	MACS2_peak_79	18	+	4.93444	6.50843	1.87805	82	chr1	unknown	gene	57406547	57415734	+	9430016H08Rik	9430016H08Rik	P17356	NM_001081181	TSS5960
chr1	57874800	57874893	MACS2_peak_79	18	+	4.93444	6.50843	1.87805	82	chr1	unknown	gene	57955100	57970084	-	Kctd18	Kctd18		NR_027630	TSS6655
chr1	57889377	57889528	MACS2_peak_80	13	+	4.51669	5.88074	1.3392	21	chr1	unknown	gene	57406547	57415734	+	9430016H08Rik	9430016H08Rik	P17356	NM_001081181	TSS5960
chr1	57889377	57889528	MACS2_peak_80	13	+	4.51669	5.88074	1.3392	21	chr1	unknown	gene	57955100	57970084	-	Kctd18	Kctd18		NR_027630	TSS6655
chr1	58391277	58391375	MACS2_peak_81	27	+	5.60342	7.72112	2.79954	65	chr1	unknown	gene	58278325	58379264	+	Aox2	Aox2	P16570	NM_001008419	TSS24063
chr1	58391277	58391375	MACS2_peak_81	27	+	5.60342	7.72112	2.79954	65	chr1	unknown	gene	58393135	58405066	+	Bzw1	Bzw1	P21623	NM_025824	TSS9465
chr1	59006683	59006774	MACS2_peak_82	12	+	4.14966	5.12722	1.204	39	chr1	unknown	gene	58973570	58994436	+	Stradb	Stradb	P16143	NM_172656	TSS4496
chr1	59006683	59006774	MACS2_peak_82	12	+	4.14966	5.12722	1.204	39	chr1	unknown	gene	59050505	59094860	-	Als2cr11	Als2cr11	P17221	NM_175200	TSS1196
chr1	59049093	59049184	MACS2_peak_83	13	+	4.25683	5.33568	1.3392	50	chr1	unknown	gene	58973570	58994436	+	Stradb	Stradb	P16143	NM_172656	TSS4496
chr1	59049093	59049184	MACS2_peak_83	13	+	4.25683	5.33568	1.3392	50	chr1	unknown	gene	59050505	59094860	-	Als2cr11	Als2cr11	P17221	NM_175200	TSS1196
chr1	59265885	59265976	MACS2_peak_84	23	+	5.26947	7.21205	2.32792	38	chr1	unknown	gene	59162755	59237231	-	Als2	Als2	P24628	NM_001159948	TSS21403
chr1	59265885	59265976	MACS2_peak_84	23	+	5.26947	7.21205	2.32792	38	chr1	unknown	gene	59482146	59484678	+	Fzd7	Fzd7	P8783	NM_008057	TSS24759
chr1	59514835	59514926	MACS2_peak_85	13	+	4.28449	5.39087	1.3392	24	chr1	unknown	gene	59482146	59484678	+	Fzd7	Fzd7	P8783	NM_008057	TSS24759
chr1	59514835	59514926	MACS2_peak_85	13	+	4.28449	5.39087	1.3392	24	chr1	unknown	gene	59516263	59634262	+	Gm973	Gm973	P6650	NM_001013771	TSS18155
chr1	61666238	61666342	MACS2_peak_86	19	+	4.99857	6.6367	1.97891	43	chr1	unknown	gene	61378431	61395904	+	9530026F06Rik	9530026F06Rik		NR_040483	TSS2436
chr1	61666238	61666342	MACS2_peak_86	19	+	4.99857	6.6367	1.97891	43	chr1	unknown	gene	62703316	62815637	+	Nrp2	Nrp2	P7296	NM_001077405	TSS11893
chr1	61696948	61697039	MACS2_peak_87	19	+	4.9663	6.57181	1.9281	47	chr1	unknown	gene	61378431	61395904	+	9530026F06Rik	9530026F06Rik		NR_040483	TSS2436
chr1	61696948	61697039	MACS2_peak_87	19	+	4.9663	6.57181	1.9281	47	chr1	unknown	gene	62703316	62815637	+	Nrp2	Nrp2	P7296	NM_001077405	TSS11893
chr1	61919510	61919624	MACS2_peak_88	17	+	4.87194	6.38592	1.77838	26	chr1	unknown	gene	61378431	61395904	+	9530026F06Rik	9530026F06Rik		NR_040483	TSS2436
chr1	61919510	61919624	MACS2_peak_88	17	+	4.87194	6.38592	1.77838	26	chr1	unknown	gene	62703316	62815637	+	Nrp2	Nrp2	P7296	NM_001077405	TSS11893
chr1	62154826	62154917	MACS2_peak_89	13	+	4.28449	5.39087	1.3392	9	chr1	unknown	gene	61378431	61395904	+	9530026F06Rik	9530026F06Rik		NR_040483	TSS2436
chr1	62154826	62154917	MACS2_peak_89	13	+	4.28449	5.39087	1.3392	9	chr1	unknown	gene	62703316	62815637	+	Nrp2	Nrp2	P7296	NM_001077405	TSS11893
chr1	62161583	62161734	MACS2_peak_90	7	+	3.45805	3.99349	0.75855	61	chr1	unknown	gene	61378431	61395904	+	9530026F06Rik	9530026F06Rik		NR_040483	TSS2436
chr1	62161583	62161734	MACS2_peak_90	7	+	3.45805	3.99349	0.75855	61	chr1	unknown	gene	62703316	62815637	+	Nrp2	Nrp2	P7296	NM_001077405	TSS11893
chr1	64648674	64648765	MACS2_peak_91	13	+	4.36967	5.5648	1.3392	21	chr1	unknown	gene	64606479	64616419	-	Mettl21a	Mettl21a	P15623	NM_025964	TSS10336
chr1	64648674	64648765	MACS2_peak_91	13	+	4.36967	5.5648	1.3392	21	chr1	unknown	gene	64679868	64690659	-	2810408I11Rik	2810408I11Rik		NR_038009	TSS26073
chr1	65714283	65714374	MACS2_peak_92	13	+	4.51669	5.88074	1.3392	86	chr1	unknown	gene	65311256	65388810	+	Pth2r	Pth2r	P2094	NM_139270	TSS6706
chr1	65714283	65714374	MACS2_peak_92	13	+	4.51669	5.88074	1.3392	86	chr1	unknown	gene	65926521	65928243	+	Crygf	Crygf	P24592	NM_027010	TSS4966
chr1	66078532	66078679	MACS2_peak_93	7	+	3.7639	4.6155	0.75855	57	chr1	unknown	gene	65926521	65928243	+	Crygf	Crygf	P24592	NM_027010	TSS4966
chr1	66078532	66078679	MACS2_peak_93	7	+	3.7639	4.6155	0.75855	57	chr1	unknown	gene	66175328	66439007	+	Map2	Map2	P7105	NM_008632	TSS22923
chr1	66095657	66095748	MACS2_peak_94	13	+	4.51669	5.88074	1.3392	56	chr1	unknown	gene	65926521	65928243	+	Crygf	Crygf	P24592	NM_027010	TSS4966
chr1	66095657	66095748	MACS2_peak_94	13	+	4.51669	5.88074	1.3392	56	chr1	unknown	gene	66175328	66439007	+	Map2	Map2	P7105	NM_008632	TSS22923
chr1	66446964	66447055	MACS2_peak_95	23	+	5.26947	7.21205	2.32792	37	chr1	unknown	gene	66175328	66439007	+	Map2	Map2	P7105	NM_008632	TSS22923
chr1	66446964	66447055	MACS2_peak_95	23	+	5.26947	7.21205	2.32792	37	chr1	unknown	gene	66468446	66695596	+	Unc80	Unc80	P24532	NM_175510	TSS19577
chr1	70078506	70078597	MACS2_peak_96	13	+	4.31251	5.44742	1.3392	85	chr1	unknown	gene	69531209	69685960	-	Ikzf2	Ikzf2	P3423	NM_011770	TSS9768
chr1	70078506	70078597	MACS2_peak_96	13	+	4.31251	5.44742	1.3392	85	chr1	unknown	gene	70725714	70882215	+	Vwc2l	Vwc2l	P7545	NM_177164	TSS4896
chr1	70151163	70151254	MACS2_peak_97	13	+	4.25683	5.33568	1.3392	36	chr1	unknown	gene	69531209	69685960	-	Ikzf2	Ikzf2	P3423	NM_011770	TSS9768
chr1	70151163	70151254	MACS2_peak_97	13	+	4.25683	5.33568	1.3392	36	chr1	unknown	gene	70725714	70882215	+	Vwc2l	Vwc2l	P7545	NM_177164	TSS4896
chr1	70853319	70853410	MACS2_peak_98	7	+	3.7639	4.6155	0.75855	1	chr1	unknown	gene	69826969	70724942	+	Spag16	Spag16	P19688	NM_029160	TSS15925
chr1	70853319	70853410	MACS2_peak_98	7	+	3.7639	4.6155	0.75855	1	chr1	unknown	gene	71027534	71102807	-	Bard1	Bard1	P16217	NM_007525	TSS19934
chr1	71384503	71384594	MACS2_peak_99	35	+	6.02225	8.60076	3.58294	72	chr1	unknown	gene	71027534	71102807	-	Bard1	Bard1	P16217	NM_007525	TSS19934
chr1	71384503	71384594	MACS2_peak_99	35	+	6.02225	8.60076	3.58294	72	chr1	unknown	gene	71557155	71578671	+	Atic	Atic	P16783	NM_026195	TSS6927
chr1	71562269	71562360	MACS2_peak_100	13	+	4.51669	5.88074	1.3392	85	chr1	unknown	gene	71243089	71414582	-	Abca12	Abca12	P19120	NM_175210	TSS1227
chr1	71562269	71562360	MACS2_peak_100	13	+	4.51669	5.88074	1.3392	85	chr1	unknown	gene	71585472	71652982	-	Fn1	Fn1	P1597	NM_010233	TSS16491
chr1	73206726	73206817	MACS2_peak_101	13	+	4.28449	5.39087	1.3392	84	chr1	unknown	gene	73016035	73025508	+	1700027A15Rik	1700027A15Rik		NR_038001	TSS25701
chr1	73206726	73206817	MACS2_peak_101	13	+	4.28449	5.39087	1.3392	84	chr1	unknown	gene	73391384	73407569	-	Pinc	Pinc		NR_003202	TSS6514
chr1	74044018	74044161	MACS2_peak_102	13	+	4.51669	5.88074	1.3392	61	chr1	unknown	gene	73618380	73864466	-	6030407O03Rik	6030407O03Rik		NR_045311	TSS24272
chr1	74044018	74044161	MACS2_peak_102	13	+	4.51669	5.88074	1.3392	61	chr1	unknown	gene	74125540	74147746	+	Rufy4	Rufy4	P18591	NM_001170641	TSS9499
chr1	75602316	75602407	MACS2_peak_103	10	+	4.07277	4.98245	1.08567	24	chr1	unknown	gene	75546265	75558890	+	Slc4a3	Slc4a3	P14086	NM_009208	TSS18313
chr1	75602316	75602407	MACS2_peak_103	10	+	4.07277	4.98245	1.08567	24	chr1	unknown	gene	76489132	76502028	+	Gm17751	Gm17751		NR_038012	TSS2722
chr1	75834820	75834911	MACS2_peak_104	13	+	4.45831	5.7527	1.3392	25	chr1	unknown	gene	75546265	75558890	+	Slc4a3	Slc4a3	P14086	NM_009208	TSS18313
chr1	75834820	75834911	MACS2_peak_104	13	+	4.45831	5.7527	1.3392	25	chr1	unknown	gene	76489132	76502028	+	Gm17751	Gm17751		NR_038012	TSS2722
chr1	76033967	76034085	MACS2_peak_105	17	+	4.87194	6.38592	1.77838	43	chr1	unknown	gene	75546265	75558890	+	Slc4a3	Slc4a3	P14086	NM_009208	TSS18313
chr1	76033967	76034085	MACS2_peak_105	17	+	4.87194	6.38592	1.77838	43	chr1	unknown	gene	76489132	76502028	+	Gm17751	Gm17751		NR_038012	TSS2722
chr1	76944411	76944502	MACS2_peak_106	12	+	4.14966	5.12722	1.204	14	chr1	unknown	gene	76509559	76509643	+	Mir6343	Mir6343		NR_105761	TSS11403
chr1	76944411	76944502	MACS2_peak_106	12	+	4.14966	5.12722	1.204	14	chr1	unknown	gene	77367184	77515031	-	Epha4	Epha4	P18452	NM_007936	TSS26264
chr1	77658369	77658460	MACS2_peak_107	13	+	4.36967	5.5648	1.3392	37	chr1	unknown	gene	77367184	77515031	-	Epha4	Epha4	P18452	NM_007936	TSS26264
chr1	77658369	77658460	MACS2_peak_107	13	+	4.36967	5.5648	1.3392	37	chr1	unknown	gene	78101266	78196749	-	Pax3	Pax3	P9871	NM_001159520	TSS5586
chr1	77687755	77687846	MACS2_peak_108	13	+	4.45831	5.7527	1.3392	12	chr1	unknown	gene	77367184	77515031	-	Epha4	Epha4	P18452	NM_007936	TSS26264
chr1	77687755	77687846	MACS2_peak_108	13	+	4.45831	5.7527	1.3392	12	chr1	unknown	gene	78101266	78196749	-	Pax3	Pax3	P9871	NM_001159520	TSS5586
chr1	77879388	77879479	MACS2_peak_109	12	+	4.14966	5.12722	1.204	17	chr1	unknown	gene	77367184	77515031	-	Epha4	Epha4	P18452	NM_007936	TSS26264
chr1	77879388	77879479	MACS2_peak_109	12	+	4.14966	5.12722	1.204	17	chr1	unknown	gene	78101266	78196749	-	Pax3	Pax3	P9871	NM_001159520	TSS5586
chr1	77895892	77895983	MACS2_peak_110	30	+	5.71265	7.93979	3.00019	78	chr1	unknown	gene	77367184	77515031	-	Epha4	Epha4	P18452	NM_007936	TSS26264
chr1	77895892	77895983	MACS2_peak_110	30	+	5.71265	7.93979	3.00019	78	chr1	unknown	gene	78101266	78196749	-	Pax3	Pax3	P9871	NM_001159520	TSS5586
chr1	78118004	78118095	MACS2_peak_111	13	+	4.22952	5.28177	1.31871	9	chr1	unknown	gene	77367184	77515031	-	Epha4	Epha4	P18452	NM_007936	TSS26264
chr1	78118004	78118095	MACS2_peak_111	13	+	4.22952	5.28177	1.31871	9	chr1	unknown	gene	78310345	78417426	+	Sgpp2	Sgpp2	P16400	NM_001004173	TSS10671
chr1	78127055	78127146	MACS2_peak_112	13	+	4.39883	5.62577	1.3392	43	chr1	unknown	gene	77367184	77515031	-	Epha4	Epha4	P18452	NM_007936	TSS26264
chr1	78127055	78127146	MACS2_peak_112	13	+	4.39883	5.62577	1.3392	43	chr1	unknown	gene	78310345	78417426	+	Sgpp2	Sgpp2	P16400	NM_001004173	TSS10671
chr1	80009703	80009841	MACS2_peak_113	13	+	4.42837	5.68838	1.3392	81	chr1	unknown	gene	79794320	79858665	-	Serpine2	Serpine2	P23085	NM_009255	TSS23525
chr1	80009703	80009841	MACS2_peak_113	13	+	4.42837	5.68838	1.3392	81	chr1	unknown	gene	80198698	80213664	-	Fam124b	Fam124b	P8092	NM_173425	TSS4653
chr1	80298235	80298326	MACS2_peak_114	10	+	4.02307	4.89082	1.00781	8	chr1	unknown	gene	80198698	80213664	-	Fam124b	Fam124b	P8092	NM_173425	TSS4653
chr1	80298235	80298326	MACS2_peak_114	10	+	4.02307	4.89082	1.00781	8	chr1	unknown	gene	80445931	80475660	+	1700016L21Rik	1700016L21Rik		NR_040460	TSS1416
chr1	80359666	80359787	MACS2_peak_115	20	+	5.06439	6.77124	2.08291	47	chr1	unknown	gene	80266817	80340311	-	Cul3	Cul3	P26666	NM_016716	TSS10329
chr1	80359666	80359787	MACS2_peak_115	20	+	5.06439	6.77124	2.08291	47	chr1	unknown	gene	80445931	80475660	+	1700016L21Rik	1700016L21Rik		NR_040460	TSS1416
chr1	80455507	80455598	MACS2_peak_116	10	+	4.02307	4.89082	1.00781	41	chr1	unknown	gene	80266817	80340311	-	Cul3	Cul3	P26666	NM_016716	TSS10329
chr1	80455507	80455598	MACS2_peak_116	10	+	4.02307	4.89082	1.00781	41	chr1	unknown	gene	80501067	80758448	-	Dock10	Dock10	P3634	NM_175291	TSS22288
chr1	80681691	80681782	MACS2_peak_117	7	+	3.7639	4.6155	0.75855	73	chr1	unknown	gene	80445931	80475660	+	1700016L21Rik	1700016L21Rik		NR_040460	TSS1416
chr1	80681691	80681782	MACS2_peak_117	7	+	3.7639	4.6155	0.75855	73	chr1	unknown	gene	81077316	81269552	+	Nyap2	Nyap2	P5866	NM_172849	TSS1220
chr1	81284522	81284613	MACS2_peak_118	7	+	3.7639	4.6155	0.75855	2	chr1	unknown	gene	81077316	81269552	+	Nyap2	Nyap2	P5866	NM_172849	TSS1220
chr1	81284522	81284613	MACS2_peak_118	7	+	3.7639	4.6155	0.75855	2	chr1	unknown	gene	82131915	82132019	+	Mir6344	Mir6344		NR_105762	TSS5001
chr1	81650738	81650829	MACS2_peak_119	13	+	4.34091	5.50537	1.3392	34	chr1	unknown	gene	81077316	81269552	+	Nyap2	Nyap2	P5866	NM_172849	TSS1220
chr1	81650738	81650829	MACS2_peak_119	13	+	4.34091	5.50537	1.3392	34	chr1	unknown	gene	82131915	82132019	+	Mir6344	Mir6344		NR_105762	TSS5001
chr1	81882344	81882435	MACS2_peak_120	23	+	5.23678	7.13937	2.32792	48	chr1	unknown	gene	81077316	81269552	+	Nyap2	Nyap2	P5866	NM_172849	TSS1220
chr1	81882344	81882435	MACS2_peak_120	23	+	5.23678	7.13937	2.32792	48	chr1	unknown	gene	82131915	82132019	+	Mir6344	Mir6344		NR_105762	TSS5001
chr1	82001360	82001451	MACS2_peak_121	12	+	4.17595	5.17759	1.24227	75	chr1	unknown	gene	81077316	81269552	+	Nyap2	Nyap2	P5866	NM_172849	TSS1220
chr1	82001360	82001451	MACS2_peak_121	12	+	4.17595	5.17759	1.24227	75	chr1	unknown	gene	82131915	82132019	+	Mir6344	Mir6344		NR_105762	TSS5001
chr1	82387998	82388134	MACS2_peak_122	10	+	4.07277	4.98245	1.08567	74	chr1	unknown	gene	82233104	82290493	-	Irs1	Irs1	P16792	NM_010570	TSS594
chr1	82387998	82388134	MACS2_peak_122	10	+	4.07277	4.98245	1.08567	74	chr1	unknown	gene	82450722	82586849	-	Col4a4	Col4a4	P25821	NM_007735	TSS510
chr1	83717930	83718021	MACS2_peak_123	16	+	4.811	6.2687	1.67914	64	chr1	unknown	gene	83255780	83408011	-	Sphkap	Sphkap	P13498	NM_172430	TSS9737
chr1	83717930	83718021	MACS2_peak_123	16	+	4.811	6.2687	1.67914	64	chr1	unknown	gene	84036292	84284370	-	Pid1	Pid1	P7410	NM_001003948	TSS3847
chr1	86354609	86354724	MACS2_peak_124	7	+	3.74056	4.56432	0.75855	82	chr1	unknown	gene	86351980	86352127	-	Gm24148	Gm24148		NR_106184	TSS13825
chr1	86354609	86354724	MACS2_peak_124	7	+	3.74056	4.56432	0.75855	82	chr1	unknown	gene	86356259	86356327	-	Snord82	Snord82		NR_002851	TSS9422
chr1	90279204	90279295	MACS2_peak_125	7	+	3.7639	4.6155	0.75855	13	chr1	unknown	gene	90203979	90214909	+	Ackr3	Ackr3	P6786	NM_007722	TSS19263
chr1	90279204	90279295	MACS2_peak_125	7	+	3.7639	4.6155	0.75855	13	chr1	unknown	gene	90603424	90612253	+	Cops8	Cops8	P940	NM_133805	TSS13539
chr1	94316411	94316520	MACS2_peak_126	23	+	5.26947	7.21205	2.32792	32	chr1	unknown	gene	94038304	94052490	-	Pdcd1	Pdcd1	P16929	NM_008798	TSS25178
chr1	94316411	94316520	MACS2_peak_126	23	+	5.26947	7.21205	2.32792	32	chr1	unknown	gene	94797441	94802472	+	4930440C22Rik	4930440C22Rik		NR_040473	TSS14592
chr1	94343256	94343347	MACS2_peak_127	23	+	5.26947	7.21205	2.32792	65	chr1	unknown	gene	94038304	94052490	-	Pdcd1	Pdcd1	P16929	NM_008798	TSS25178
chr1	94343256	94343347	MACS2_peak_127	23	+	5.26947	7.21205	2.32792	65	chr1	unknown	gene	94797441	94802472	+	4930440C22Rik	4930440C22Rik		NR_040473	TSS14592
chr1	94372701	94372792	MACS2_peak_128	13	+	4.34091	5.50537	1.3392	14	chr1	unknown	gene	94038304	94052490	-	Pdcd1	Pdcd1	P16929	NM_008798	TSS25178
chr1	94372701	94372792	MACS2_peak_128	13	+	4.34091	5.50537	1.3392	14	chr1	unknown	gene	94797441	94802472	+	4930440C22Rik	4930440C22Rik		NR_040473	TSS14592
chr1	94495475	94495566	MACS2_peak_129	7	+	3.74056	4.56432	0.75855	13	chr1	unknown	gene	94038304	94052490	-	Pdcd1	Pdcd1	P16929	NM_008798	TSS25178
chr1	94495475	94495566	MACS2_peak_129	7	+	3.74056	4.56432	0.75855	13	chr1	unknown	gene	94797441	94802472	+	4930440C22Rik	4930440C22Rik		NR_040473	TSS14592
chr1	94766034	94766125	MACS2_peak_130	23	+	5.23678	7.13937	2.32792	34	chr1	unknown	gene	94038304	94052490	-	Pdcd1	Pdcd1	P16929	NM_008798	TSS25178
chr1	94766034	94766125	MACS2_peak_130	23	+	5.23678	7.13937	2.32792	34	chr1	unknown	gene	94797441	94802472	+	4930440C22Rik	4930440C22Rik		NR_040473	TSS14592
chr1	95144708	95144799	MACS2_peak_131	13	+	4.39883	5.62577	1.3392	23	chr1	unknown	gene	94797441	94802472	+	4930440C22Rik	4930440C22Rik		NR_040473	TSS14592
chr1	95144708	95144799	MACS2_peak_131	13	+	4.39883	5.62577	1.3392	23	chr1	unknown	gene	95313627	95333939	+	Fam174a	Fam174a	P10940	NM_026321	TSS13993
chr1	95288715	95288806	MACS2_peak_132	12	+	4.17595	5.17759	1.24227	57	chr1	unknown	gene	94797441	94802472	+	4930440C22Rik	4930440C22Rik		NR_040473	TSS14592
chr1	95288715	95288806	MACS2_peak_132	12	+	4.17595	5.17759	1.24227	57	chr1	unknown	gene	95313627	95333939	+	Fam174a	Fam174a	P10940	NM_026321	TSS13993
chr1	95315771	95315893	MACS2_peak_133	23	+	5.36409	7.26321	2.37531	52	chr1	unknown	gene	94797441	94802472	+	4930440C22Rik	4930440C22Rik		NR_040473	TSS14592
chr1	95315771	95315893	MACS2_peak_133	23	+	5.36409	7.26321	2.37531	52	chr1	unknown	gene	95587681	95667261	-	St8sia4	St8sia4	P21248	NM_009183	TSS25961
chr1	95360933	95361024	MACS2_peak_134	11	+	4.12371	5.07793	1.16524	10	chr1	unknown	gene	95313627	95333939	+	Fam174a	Fam174a	P10940	NM_026321	TSS13993
chr1	95360933	95361024	MACS2_peak_134	11	+	4.12371	5.07793	1.16524	10	chr1	unknown	gene	95587681	95667261	-	St8sia4	St8sia4	P21248	NM_009183	TSS25961
chr1	95653213	95653304	MACS2_peak_135	23	+	5.33156	7.20295	2.32792	47	chr1	unknown	gene	95313627	95333939	+	Fam174a	Fam174a	P10940	NM_026321	TSS13993
chr1	95653213	95653304	MACS2_peak_135	23	+	5.33156	7.20295	2.32792	47	chr1	unknown	gene	95701183	95716518	-	4930598F16Rik	4930598F16Rik		NR_040479	TSS19909
chr1	96486215	96486313	MACS2_peak_136	12	+	4.20256	5.22909	1.28062	64	chr1	unknown	gene	95990658	96021758	-	1700063A18Rik	1700063A18Rik		NR_040467	TSS18229
chr1	96486215	96486313	MACS2_peak_136	12	+	4.20256	5.22909	1.28062	64	chr1	unknown	gene	96612056	96662573	-	4930533P14Rik	4930533P14Rik		NR_040478	TSS10219
chr1	97037996	97038087	MACS2_peak_137	7	+	3.71526	4.50968	0.75855	29	chr1	unknown	gene	96906175	96997560	-	Slco6b1	Slco6b1		NR_120500	TSS5022
chr1	97037996	97038087	MACS2_peak_137	7	+	3.71526	4.50968	0.75855	29	chr1	unknown	gene	97059448	97128174	-	Slco6c1	Slco6c1	P13774	NM_028942	TSS10399
chr1	99218089	99218212	MACS2_peak_138	13	+	4.51669	5.88074	1.3392	69	chr1	unknown	gene	98421123	98509220	+	Slco6d1	Slco6d1	P12437	NM_001164233	TSS13182
chr1	99218089	99218212	MACS2_peak_138	13	+	4.51669	5.88074	1.3392	69	chr1	unknown	gene	99772764	100484701	+	Cntnap5b	Cntnap5b	P24210	NM_172851	TSS16827
chr1	101765817	101765908	MACS2_peak_139	13	+	4.51669	5.88074	1.3392	23	chr1	unknown	gene	101155767	101175202	+	Gm20268	Gm20268		NR_037989	TSS4388
chr1	101765817	101765908	MACS2_peak_139	13	+	4.51669	5.88074	1.3392	23	chr1	unknown	gene	104768818	104994385	+	Cdh20	Cdh20	P7984	NM_011800	TSS17519
chr1	104591529	104591620	MACS2_peak_140	11	+	4.12371	5.07793	1.16524	22	chr1	unknown	gene	101155767	101175202	+	Gm20268	Gm20268		NR_037989	TSS4388
chr1	104591529	104591620	MACS2_peak_140	11	+	4.12371	5.07793	1.16524	22	chr1	unknown	gene	104768818	104994385	+	Cdh20	Cdh20	P7984	NM_011800	TSS17519
chr1	105756270	105756361	MACS2_peak_141	13	+	4.51669	5.88074	1.3392	63	chr1	unknown	gene	105663860	105753623	+	2310035C23Rik	2310035C23Rik	P25258	NM_173187	TSS11719
chr1	105756270	105756361	MACS2_peak_141	13	+	4.51669	5.88074	1.3392	63	chr1	unknown	gene	105780722	105844866	+	Tnfrsf11a	Tnfrsf11a	P8127	NM_009399	TSS14409
chr1	106538202	106538293	MACS2_peak_142	13	+	4.51669	5.88074	1.3392	51	chr1	unknown	gene	106171868	106393340	+	Phlpp1	Phlpp1	P14290	NM_133821	TSS1362
chr1	106538202	106538293	MACS2_peak_142	13	+	4.51669	5.88074	1.3392	51	chr1	unknown	gene	106546495	106546631	-	Mir3473f	Mir3473f		NR_106164	TSS17125
chr1	107529631	107529722	MACS2_peak_143	7	+	3.7639	4.6155	0.75855	22	chr1	unknown	gene	107511422	107524941	+	Serpinb2	Serpinb2	P23352	NM_001174170	TSS2100
chr1	107529631	107529722	MACS2_peak_143	7	+	3.7639	4.6155	0.75855	22	chr1	unknown	gene	107590005	107607325	+	Serpinb8	Serpinb8	P10312	NM_011459	TSS20186
chr1	107670978	107671069	MACS2_peak_144	13	+	4.42837	5.68838	1.3392	67	chr1	unknown	gene	107590005	107607325	+	Serpinb8	Serpinb8	P10312	NM_011459	TSS20186
chr1	107670978	107671069	MACS2_peak_144	13	+	4.42837	5.68838	1.3392	67	chr1	unknown	gene	107917258	107950947	+	D830032E09Rik	D830032E09Rik		NR_102306	TSS16210
chr1	108792087	108792178	MACS2_peak_145	13	+	4.42837	5.68838	1.3392	35	chr1	unknown	gene	107917258	107950947	+	D830032E09Rik	D830032E09Rik		NR_102306	TSS16210
chr1	108792087	108792178	MACS2_peak_145	13	+	4.42837	5.68838	1.3392	35	chr1	unknown	gene	109983736	110138355	+	Cdh7	Cdh7	P14333	NM_172853	TSS12817
chr1	109580138	109580229	MACS2_peak_146	21	+	5.09795	6.84106	2.13796	32	chr1	unknown	gene	107917258	107950947	+	D830032E09Rik	D830032E09Rik		NR_102306	TSS16210
chr1	109580138	109580229	MACS2_peak_146	21	+	5.09795	6.84106	2.13796	32	chr1	unknown	gene	109983736	110138355	+	Cdh7	Cdh7	P14333	NM_172853	TSS12817
chr1	110045526	110045617	MACS2_peak_147	7	+	3.7639	4.6155	0.75855	6	chr1	unknown	gene	107917258	107950947	+	D830032E09Rik	D830032E09Rik		NR_102306	TSS16210
chr1	110045526	110045617	MACS2_peak_147	7	+	3.7639	4.6155	0.75855	6	chr1	unknown	gene	110889194	110977372	-	Cdh19	Cdh19	P22218	NM_001081386	TSS21571
chr1	110219329	110219420	MACS2_peak_148	13	+	4.45831	5.7527	1.3392	72	chr1	unknown	gene	109983736	110138355	+	Cdh7	Cdh7	P14333	NM_172853	TSS12817
chr1	110219329	110219420	MACS2_peak_148	13	+	4.45831	5.7527	1.3392	72	chr1	unknown	gene	110889194	110977372	-	Cdh19	Cdh19	P22218	NM_001081386	TSS21571
chr1	115017221	115017312	MACS2_peak_149	7	+	3.7639	4.6155	0.75855	6	chr1	unknown	gene	111858701	111864918	-	Dsel	Dsel	P21817	NM_001081316	TSS13841
chr1	115017221	115017312	MACS2_peak_149	7	+	3.7639	4.6155	0.75855	6	chr1	unknown	gene	115685136	116580674	+	Cntnap5a	Cntnap5a	P26401	NM_001077425	TSS1319
chr1	116248589	116248680	MACS2_peak_150	7	+	3.7639	4.6155	0.75855	69	chr1	unknown	gene	111858701	111864918	-	Dsel	Dsel	P21817	NM_001081316	TSS13841
chr1	116248589	116248680	MACS2_peak_150	7	+	3.7639	4.6155	0.75855	69	chr1	unknown	gene	118298517	118311066	-	Tsn	Tsn	P10675	NM_011650	TSS16557
chr1	116596771	116596862	MACS2_peak_151	23	+	5.26947	7.21205	2.32792	13	chr1	unknown	gene	115685136	116580674	+	Cntnap5a	Cntnap5a	P26401	NM_001077425	TSS1319
chr1	116596771	116596862	MACS2_peak_151	23	+	5.26947	7.21205	2.32792	13	chr1	unknown	gene	118298517	118311066	-	Tsn	Tsn	P10675	NM_011650	TSS16557
chr1	118137257	118137348	MACS2_peak_152	35	+	6.02225	8.60076	3.58294	57	chr1	unknown	gene	115685136	116580674	+	Cntnap5a	Cntnap5a	P26401	NM_001077425	TSS1319
chr1	118137257	118137348	MACS2_peak_152	35	+	6.02225	8.60076	3.58294	57	chr1	unknown	gene	118298517	118311066	-	Tsn	Tsn	P10675	NM_011650	TSS16557
chr1	119529583	119529674	MACS2_peak_153	23	+	5.23678	7.13937	2.32792	45	chr1	unknown	gene	119526153	119527563	+	Tmem185b	Tmem185b	P965	NM_146103	TSS21846
chr1	119529583	119529674	MACS2_peak_153	23	+	5.23678	7.13937	2.32792	45	chr1	unknown	gene	119545032	119649000	-	Epb4.1l5	Epb4.1l5	P12536	NM_145506	TSS11231
chr1	119570775	119570866	MACS2_peak_154	13	+	4.51669	5.88074	1.3392	21	chr1	unknown	gene	119529479	119536165	-	3830432H09Rik	3830432H09Rik		NR_126486	TSS5208
chr1	119570775	119570866	MACS2_peak_154	13	+	4.51669	5.88074	1.3392	21	chr1	unknown	gene	119658092	119837071	-	Ptpn4	Ptpn4	P19629	NM_019933	TSS12349
chr1	119656956	119657047	MACS2_peak_155	17	+	4.84128	6.32668	1.72807	49	chr1	unknown	gene	119545032	119649000	-	Epb4.1l5	Epb4.1l5	P12536	NM_145506	TSS11231
chr1	119656956	119657047	MACS2_peak_155	17	+	4.84128	6.32668	1.72807	49	chr1	unknown	gene	119658092	119837071	-	Ptpn4	Ptpn4	P19629	NM_019933	TSS12349
chr1	119959228	119959319	MACS2_peak_156	13	+	4.51669	5.88074	1.3392	63	chr1	unknown	gene	119907898	119913168	-	Tmem177	Tmem177	P18598	NM_175106	TSS23735
chr1	119959228	119959319	MACS2_peak_156	13	+	4.51669	5.88074	1.3392	63	chr1	unknown	gene	120006979	120063282	+	Sctr	Sctr	P3876	NM_001012322	TSS9349
chr1	124352147	124352244	MACS2_peak_157	23	+	5.26947	7.21205	2.32792	20	chr1	unknown	gene	123332137	124045443	-	Dpp10	Dpp10	P4176	NM_199021	TSS20171
chr1	124352147	124352244	MACS2_peak_157	23	+	5.26947	7.21205	2.32792	20	chr1	unknown	gene	125392904	125435727	-	Actr3	Actr3	P12432	NM_001205385	TSS4721
chr1	126859925	126860020	MACS2_peak_158	18	+	4.93444	6.50843	1.87805	7	chr1	unknown	gene	125913635	126830632	-	Nckap5	Nckap5	P12535	NM_176957	TSS13771
chr1	126859925	126860020	MACS2_peak_158	18	+	4.93444	6.50843	1.87805	7	chr1	unknown	gene	127204985	127482725	+	Mgat5	Mgat5	P10640	NM_145128	TSS6206
chr1	126914792	126914890	MACS2_peak_159	16	+	4.78109	6.21193	1.62927	21	chr1	unknown	gene	125913635	126830632	-	Nckap5	Nckap5	P12535	NM_176957	TSS13771
chr1	126914792	126914890	MACS2_peak_159	16	+	4.78109	6.21193	1.62927	21	chr1	unknown	gene	127204985	127482725	+	Mgat5	Mgat5	P10640	NM_145128	TSS6206
chr1	127452375	127452466	MACS2_peak_160	13	+	4.48867	5.81883	1.3392	63	chr1	unknown	gene	125913635	126830632	-	Nckap5	Nckap5	P12535	NM_176957	TSS13771
chr1	127452375	127452466	MACS2_peak_160	13	+	4.48867	5.81883	1.3392	63	chr1	unknown	gene	127490341	127677629	-	Tmem163	Tmem163	P10797	NM_028135	TSS20591
chr1	127752117	127752225	MACS2_peak_161	13	+	4.39883	5.62577	1.3392	54	chr1	unknown	gene	127490341	127677629	-	Tmem163	Tmem163	P10797	NM_028135	TSS20591
chr1	127752117	127752225	MACS2_peak_161	13	+	4.39883	5.62577	1.3392	54	chr1	unknown	gene	127753616	127774054	-	2900009J06Rik	2900009J06Rik		NR_045298	TSS22048
chr1	129502646	129502737	MACS2_peak_162	8	+	3.95075	4.76	0.89171	8	chr1	unknown	gene	128588198	128592209	-	Cxcr4	Cxcr4	P12599	NM_009911	TSS8806
chr1	129502646	129502737	MACS2_peak_162	8	+	3.95075	4.76	0.89171	8	chr1	unknown	gene	130388527	130422958	-	Cd55b	Cd55b	P15518	NM_007827	TSS7485
chr1	130832717	130832844	MACS2_peak_163	13	+	4.51669	5.88074	1.3392	47	chr1	unknown	gene	130800901	130814653	+	Fcamr	Fcamr	P24152	NM_144960	TSS19875
chr1	130832717	130832844	MACS2_peak_163	13	+	4.51669	5.88074	1.3392	47	chr1	unknown	gene	130865776	130880651	+	Fcmr	Fcmr	P19735	NM_026976	TSS124
chr1	131386245	131386346	MACS2_peak_164	21	+	5.13196	6.91269	2.19729	23	chr1	unknown	gene	131254601	131279563	-	Ikbke	Ikbke	P25173	NM_019777	TSS11806
chr1	131386245	131386346	MACS2_peak_164	21	+	5.13196	6.91269	2.19729	23	chr1	unknown	gene	131527988	131538929	+	Fam72a	Fam72a	P15116	NM_175382	TSS5661
chr1	131586266	131586357	MACS2_peak_165	13	+	4.36967	5.5648	1.3392	35	chr1	unknown	gene	131527988	131538929	+	Fam72a	Fam72a	P15116	NM_175382	TSS5661
chr1	131586266	131586357	MACS2_peak_165	13	+	4.36967	5.5648	1.3392	35	chr1	unknown	gene	131599113	131609745	+	Avpr1b	Avpr1b	P5538	NM_011924	TSS2388
chr1	132223109	132223200	MACS2_peak_166	7	+	3.7639	4.6155	0.75855	7	chr1	unknown	gene	132198087	132198184	+	Mir135b	Mir135b		NR_029777	TSS14046
chr1	132223109	132223200	MACS2_peak_166	7	+	3.7639	4.6155	0.75855	7	chr1	unknown	gene	132298625	132304792	+	Klhdc8a	Klhdc8a	P14431	NM_144810	TSS13337
chr1	133311526	133311678	MACS2_peak_167	19	+	4.99857	6.6367	1.97891	78	chr1	unknown	gene	133246096	133303435	+	Plekha6	Plekha6	P5014	NM_182930	TSS21079
chr1	133311526	133311678	MACS2_peak_167	19	+	4.99857	6.6367	1.97891	78	chr1	unknown	gene	133327211	133329645	+	Kiss1	Kiss1	P7259	NM_178260	TSS23515
chr1	133608878	133608985	MACS2_peak_168	28	+	5.63936	7.79234	2.86435	62	chr1	unknown	gene	133382299	133424212	-	Sox13	Sox13	P2665	NM_011439	TSS7570
chr1	133608878	133608985	MACS2_peak_168	28	+	5.63936	7.79234	2.86435	62	chr1	unknown	gene	133619870	133661399	-	Zc3h11a	Zc3h11a	P19509	NM_144530	TSS7287
chr1	135005993	135006084	MACS2_peak_169	23	+	5.26947	7.21205	2.32792	29	chr1	unknown	gene	134962564	134973946	+	Ube2t	Ube2t	P26318	NM_001278115	TSS8494
chr1	135005993	135006084	MACS2_peak_169	23	+	5.26947	7.21205	2.32792	29	chr1	unknown	gene	135108497	135132575	-	Ptprv	Ptprv	P5168	NM_007955	TSS342
chr1	136293407	136293603	MACS2_peak_170	10	+	4.02307	4.89082	1.00781	35	chr1	unknown	gene	136258913	136260873	-	Gpr25	Gpr25	P22896	NM_001101516	TSS27190
chr1	136293407	136293603	MACS2_peak_170	10	+	4.02307	4.89082	1.00781	35	chr1	unknown	gene	136411915	136415519	-	9230116N13Rik	9230116N13Rik		NR_024328	TSS10002
chr1	137572457	137572561	MACS2_peak_171	14	+	4.66511	5.99612	1.4409	59	chr1	unknown	gene	136843583	136960290	-	Nr5a2	Nr5a2	P6974	NM_030676	TSS1442
chr1	137572457	137572561	MACS2_peak_171	14	+	4.66511	5.99612	1.4409	59	chr1	unknown	gene	137966454	137966541	+	Mir181a-1	Mir181a-1		NR_029795	TSS14421
chr1	137644477	137644568	MACS2_peak_172	28	+	5.63936	7.79234	2.86435	46	chr1	unknown	gene	136843583	136960290	-	Nr5a2	Nr5a2	P6974	NM_030676	TSS1442
chr1	137644477	137644568	MACS2_peak_172	28	+	5.63936	7.79234	2.86435	46	chr1	unknown	gene	137966454	137966541	+	Mir181a-1	Mir181a-1		NR_029795	TSS14421
chr1	137749087	137749178	MACS2_peak_173	14	+	4.69358	6.04847	1.48693	23	chr1	unknown	gene	136843583	136960290	-	Nr5a2	Nr5a2	P6974	NM_030676	TSS1442
chr1	137749087	137749178	MACS2_peak_173	14	+	4.69358	6.04847	1.48693	23	chr1	unknown	gene	137966454	137966541	+	Mir181a-1	Mir181a-1		NR_029795	TSS14421
chr1	137797922	137798065	MACS2_peak_174	12	+	4.17595	5.17759	1.24227	70	chr1	unknown	gene	136843583	136960290	-	Nr5a2	Nr5a2	P6974	NM_030676	TSS1442
chr1	137797922	137798065	MACS2_peak_174	12	+	4.17595	5.17759	1.24227	70	chr1	unknown	gene	137966454	137966541	+	Mir181a-1	Mir181a-1		NR_029795	TSS14421
chr1	140288921	140289037	MACS2_peak_175	7	+	3.6414	4.35447	0.75855	36	chr1	unknown	gene	140085854	140183276	-	Cfh	Cfh	P18392	NM_009888	TSS11640
chr1	140288921	140289037	MACS2_peak_175	7	+	3.6414	4.35447	0.75855	36	chr1	unknown	gene	140570175	140656402	-	4930590L20Rik	4930590L20Rik		NR_040604	TSS1315
chr1	140593057	140593148	MACS2_peak_176	7	+	3.71526	4.50968	0.75855	12	chr1	unknown	gene	140085854	140183276	-	Cfh	Cfh	P18392	NM_009888	TSS11640
chr1	140593057	140593148	MACS2_peak_176	7	+	3.71526	4.50968	0.75855	12	chr1	unknown	gene	143607498	143702624	-	Cdc73	Cdc73	P25009	NM_145991	TSS367
chr1	142366027	142366118	MACS2_peak_177	7	+	3.7639	4.6155	0.75855	80	chr1	unknown	gene	140570175	140656402	-	4930590L20Rik	4930590L20Rik		NR_040604	TSS1315
chr1	142366027	142366118	MACS2_peak_177	7	+	3.7639	4.6155	0.75855	80	chr1	unknown	gene	143607498	143702624	-	Cdc73	Cdc73	P25009	NM_145991	TSS367
chr1	142766429	142766555	MACS2_peak_178	35	+	6.02225	8.60076	3.58294	85	chr1	unknown	gene	140570175	140656402	-	4930590L20Rik	4930590L20Rik		NR_040604	TSS1315
chr1	142766429	142766555	MACS2_peak_178	35	+	6.02225	8.60076	3.58294	85	chr1	unknown	gene	143607498	143702624	-	Cdc73	Cdc73	P25009	NM_145991	TSS367
chr1	143065009	143065100	MACS2_peak_179	13	+	4.31251	5.44742	1.3392	12	chr1	unknown	gene	140570175	140656402	-	4930590L20Rik	4930590L20Rik		NR_040604	TSS1315
chr1	143065009	143065100	MACS2_peak_179	13	+	4.31251	5.44742	1.3392	12	chr1	unknown	gene	143607498	143702624	-	Cdc73	Cdc73	P25009	NM_145991	TSS367
chr1	143129933	143130024	MACS2_peak_180	13	+	4.45831	5.7527	1.3392	54	chr1	unknown	gene	140570175	140656402	-	4930590L20Rik	4930590L20Rik		NR_040604	TSS1315
chr1	143129933	143130024	MACS2_peak_180	13	+	4.45831	5.7527	1.3392	54	chr1	unknown	gene	143607498	143702624	-	Cdc73	Cdc73	P25009	NM_145991	TSS367
chr1	143751559	143751650	MACS2_peak_181	13	+	4.51669	5.88074	1.3392	14	chr1	unknown	gene	143739348	143746639	+	Glrx2	Glrx2	P16387	NM_001038593	TSS26203
chr1	143751559	143751650	MACS2_peak_181	13	+	4.51669	5.88074	1.3392	14	chr1	unknown	gene	143777277	143806728	+	Uchl5	Uchl5	P23547	NM_019562	TSS5024
chr1	144375128	144375219	MACS2_peak_182	13	+	4.42837	5.68838	1.3392	48	chr1	unknown	gene	144244668	144249037	-	Rgs1	Rgs1	P4727	NM_015811	TSS17638
chr1	144375128	144375219	MACS2_peak_182	13	+	4.42837	5.68838	1.3392	48	chr1	unknown	gene	144519689	144567667	-	Rgs21	Rgs21		NR_110891	TSS7940
chr1	145294272	145294427	MACS2_peak_183	7	+	3.71526	4.50968	0.75855	65	chr1	unknown	gene	144752840	144775241	-	Rgs18	Rgs18	P13362	NM_022881	TSS24872
chr1	145294272	145294427	MACS2_peak_183	7	+	3.71526	4.50968	0.75855	65	chr1	unknown	gene	146495665	146902117	+	Brinp3	Brinp3	P24497	NM_153539	TSS18121
chr1	145512188	145512279	MACS2_peak_184	7	+	3.45805	3.99349	0.75855	47	chr1	unknown	gene	144752840	144775241	-	Rgs18	Rgs18	P13362	NM_022881	TSS24872
chr1	145512188	145512279	MACS2_peak_184	7	+	3.45805	3.99349	0.75855	47	chr1	unknown	gene	146495665	146902117	+	Brinp3	Brinp3	P24497	NM_153539	TSS18121
chr1	145549917	145550008	MACS2_peak_185	13	+	4.51669	5.88074	1.3392	13	chr1	unknown	gene	144752840	144775241	-	Rgs18	Rgs18	P13362	NM_022881	TSS24872
chr1	145549917	145550008	MACS2_peak_185	13	+	4.51669	5.88074	1.3392	13	chr1	unknown	gene	146495665	146902117	+	Brinp3	Brinp3	P24497	NM_153539	TSS18121
chr1	145648913	145649004	MACS2_peak_186	7	+	3.7639	4.6155	0.75855	43	chr1	unknown	gene	144752840	144775241	-	Rgs18	Rgs18	P13362	NM_022881	TSS24872
chr1	145648913	145649004	MACS2_peak_186	7	+	3.7639	4.6155	0.75855	43	chr1	unknown	gene	146495665	146902117	+	Brinp3	Brinp3	P24497	NM_153539	TSS18121
chr1	146375429	146375520	MACS2_peak_187	23	+	5.26947	7.21205	2.32792	41	chr1	unknown	gene	144752840	144775241	-	Rgs18	Rgs18	P13362	NM_022881	TSS24872
chr1	146375429	146375520	MACS2_peak_187	23	+	5.26947	7.21205	2.32792	41	chr1	unknown	gene	146495665	146902117	+	Brinp3	Brinp3	P24497	NM_153539	TSS18121
chr1	146652606	146652697	MACS2_peak_188	21	+	5.13196	6.91269	2.19729	57	chr1	unknown	gene	144752840	144775241	-	Rgs18	Rgs18	P13362	NM_022881	TSS24872
chr1	146652606	146652697	MACS2_peak_188	21	+	5.13196	6.91269	2.19729	57	chr1	unknown	gene	149829618	149961290	-	Pla2g4a	Pla2g4a	P21901	NM_001305632	TSS20550
chr1	149874535	149874626	MACS2_peak_189	13	+	4.25683	5.33568	1.3392	4	chr1	unknown	gene	146495665	146902117	+	Brinp3	Brinp3	P24497	NM_153539	TSS18121
chr1	149874535	149874626	MACS2_peak_189	13	+	4.25683	5.33568	1.3392	4	chr1	unknown	gene	150024260	150052202	-	Mir7652	Mir7652		NR_106112	TSS26386
chr1	149941462	149941553	MACS2_peak_190	12	+	4.20256	5.22909	1.28062	15	chr1	unknown	gene	146495665	146902117	+	Brinp3	Brinp3	P24497	NM_153539	TSS18121
chr1	149941462	149941553	MACS2_peak_190	12	+	4.20256	5.22909	1.28062	15	chr1	unknown	gene	150024260	150052202	-	Mir7652	Mir7652		NR_106112	TSS26386
chr1	150706824	150706915	MACS2_peak_191	13	+	4.22952	5.28177	1.31871	65	chr1	unknown	gene	150449411	150466165	-	Prg4	Prg4	P25230	NM_001110146	TSS15689
chr1	150706824	150706915	MACS2_peak_191	13	+	4.22952	5.28177	1.31871	65	chr1	unknown	gene	151138033	151144095	+	C730036E19Rik	C730036E19Rik		NR_038011	TSS13868
chr1	150747276	150747372	MACS2_peak_192	30	+	5.71265	7.93979	3.00019	50	chr1	unknown	gene	150449411	150466165	-	Prg4	Prg4	P25230	NM_001110146	TSS15689
chr1	150747276	150747372	MACS2_peak_192	30	+	5.71265	7.93979	3.00019	50	chr1	unknown	gene	151138033	151144095	+	C730036E19Rik	C730036E19Rik		NR_038011	TSS13868
chr1	150762483	150762625	MACS2_peak_193	17	+	4.84128	6.32668	1.72807	70	chr1	unknown	gene	150449411	150466165	-	Prg4	Prg4	P25230	NM_001110146	TSS15689
chr1	150762483	150762625	MACS2_peak_193	17	+	4.84128	6.32668	1.72807	70	chr1	unknown	gene	151138033	151144095	+	C730036E19Rik	C730036E19Rik		NR_038011	TSS13868
chr1	150878950	150879041	MACS2_peak_194	11	+	4.09808	5.02969	1.12528	44	chr1	unknown	gene	150449411	150466165	-	Prg4	Prg4	P25230	NM_001110146	TSS15689
chr1	150878950	150879041	MACS2_peak_194	11	+	4.09808	5.02969	1.12528	44	chr1	unknown	gene	151138033	151144095	+	C730036E19Rik	C730036E19Rik		NR_038011	TSS13868
chr1	150997646	150997737	MACS2_peak_195	16	+	4.811	6.2687	1.67914	23	chr1	unknown	gene	150562501	150993051	-	Hmcn1	Hmcn1	P23167	NM_001024720	TSS15253
chr1	150997646	150997737	MACS2_peak_195	16	+	4.811	6.2687	1.67914	23	chr1	unknown	gene	151138033	151144095	+	C730036E19Rik	C730036E19Rik		NR_038011	TSS13868
chr1	151721763	151721854	MACS2_peak_196	12	+	4.14966	5.12722	1.204	56	chr1	unknown	gene	151571372	151718346	+	Fam129a	Fam129a	P6644	NM_022018	TSS3181
chr1	151721763	151721854	MACS2_peak_196	12	+	4.14966	5.12722	1.204	56	chr1	unknown	gene	151755373	151818713	+	Edem3	Edem3	P5550	NM_001039644	TSS24729
chr1	151820730	151820821	MACS2_peak_197	10	+	4.07277	4.98245	1.08567	12	chr1	unknown	gene	151755373	151818713	+	Edem3	Edem3	P5550	NM_001039644	TSS24729
chr1	151820730	151820821	MACS2_peak_197	10	+	4.07277	4.98245	1.08567	12	chr1	unknown	gene	151884523	152090320	-	1700025G04Rik	1700025G04Rik	P6862	NM_197990	TSS16992
chr1	152072463	152072570	MACS2_peak_198	20	+	5.06439	6.77124	2.08291	37	chr1	unknown	gene	151755373	151818713	+	Edem3	Edem3	P5550	NM_001039644	TSS24729
chr1	152072463	152072570	MACS2_peak_198	20	+	5.06439	6.77124	2.08291	37	chr1	unknown	gene	152370735	152386584	-	Tsen15	Tsen15	P3566	NM_025677	TSS19976
chr1	152497210	152497301	MACS2_peak_199	13	+	4.28449	5.39087	1.3392	56	chr1	unknown	gene	152370735	152386584	-	Tsen15	Tsen15	P3566	NM_025677	TSS19976
chr1	152497210	152497301	MACS2_peak_199	13	+	4.28449	5.39087	1.3392	56	chr1	unknown	gene	152517529	152625010	-	Rgl1	Rgl1	P880	NM_016846	TSS13842
chr1	152872347	152872483	MACS2_peak_200	7	+	3.39397	3.87422	0.75855	52	chr1	unknown	gene	152807889	152836114	+	Ncf2	Ncf2	P12329	NM_010877	TSS26769
chr1	152872347	152872483	MACS2_peak_200	7	+	3.39397	3.87422	0.75855	52	chr1	unknown	gene	152955100	153115670	+	Nmnat2	Nmnat2	P24649	NM_175460	TSS1577
chr1	152903988	152904079	MACS2_peak_201	24	+	5.43036	7.38735	2.49399	61	chr1	unknown	gene	152836994	152902537	-	Smg7	Smg7	P15488	NM_001160257	TSS17678
chr1	152903988	152904079	MACS2_peak_201	24	+	5.43036	7.38735	2.49399	61	chr1	unknown	gene	152955100	153115670	+	Nmnat2	Nmnat2	P24649	NM_175460	TSS1577
chr1	154020546	154020637	MACS2_peak_202	13	+	4.51669	5.88074	1.3392	17	chr1	unknown	gene	153899928	153908182	+	Glul	Glul	P6555	NM_008131	TSS15079
chr1	154020546	154020637	MACS2_peak_202	13	+	4.51669	5.88074	1.3392	17	chr1	unknown	gene	154201186	154205674	+	Zfp648	Zfp648	P18249	NM_001204908	TSS24205
chr1	154670796	154670887	MACS2_peak_203	10	+	4.04776	4.93617	1.04625	74	chr1	unknown	gene	154255688	154270416	+	4930532M18Rik	4930532M18Rik		NR_108050	TSS25753
chr1	154670796	154670887	MACS2_peak_203	10	+	4.04776	4.93617	1.04625	74	chr1	unknown	gene	155096366	155099430	-	Ier5	Ier5	P7507	NM_010500	TSS1605
chr1	156012199	156012335	MACS2_peak_204	13	+	4.51669	5.88074	1.3392	74	chr1	unknown	gene	155844963	155973255	-	Cep350	Cep350	P1968	NM_001039184	TSS22153
chr1	156012199	156012335	MACS2_peak_204	13	+	4.51669	5.88074	1.3392	74	chr1	unknown	gene	156035663	156065458	+	Tor1aip2	Tor1aip2	P6262	NM_172843	TSS3689
chr1	158739876	158739967	MACS2_peak_205	18	+	4.93444	6.50843	1.87805	43	chr1	unknown	gene	158362303	158688750	+	Astn1	Astn1	P14959	NM_007495	TSS7124
chr1	158739876	158739967	MACS2_peak_205	18	+	4.93444	6.50843	1.87805	43	chr1	unknown	gene	159232325	159344838	+	Rfwd2	Rfwd2	P2208	NM_011931	TSS2800
chr1	158776428	158776519	MACS2_peak_206	23	+	5.23678	7.13937	2.32792	45	chr1	unknown	gene	158362303	158688750	+	Astn1	Astn1	P14959	NM_007495	TSS7124
chr1	158776428	158776519	MACS2_peak_206	23	+	5.23678	7.13937	2.32792	45	chr1	unknown	gene	159232325	159344838	+	Rfwd2	Rfwd2	P2208	NM_011931	TSS2800
chr1	160779922	160780013	MACS2_peak_207	22	+	5.16643	6.98622	2.25118	36	chr1	unknown	gene	160576667	160577753	-	Gpr52	Gpr52	P18086	NM_001146330	TSS5301
chr1	160779922	160780013	MACS2_peak_207	22	+	5.16643	6.98622	2.25118	36	chr1	unknown	gene	160906410	160967797	+	Rc3h1	Rc3h1	P395	NM_001024952	TSS6968
chr1	160941254	160941346	MACS2_peak_208	11	+	4.09808	5.02969	1.12528	14	chr1	unknown	gene	160219173	160792938	-	Rabgap1l	Rabgap1l	P1279	NM_001038621	TSS11216
chr1	160941254	160941346	MACS2_peak_208	11	+	4.09808	5.02969	1.12528	14	chr1	unknown	gene	160978605	161002463	+	Serpinc1	Serpinc1	P24948	NM_080844	TSS280
chr1	162595808	162595970	MACS2_peak_209	15	+	4.72239	6.10186	1.53456	83	chr1	unknown	gene	162533671	162548256	-	Mettl13	Mettl13	P23302	NM_144877	TSS1048
chr1	162595808	162595970	MACS2_peak_209	15	+	4.72239	6.10186	1.53456	83	chr1	unknown	gene	162639149	162649201	+	Myoc	Myoc	P6065	NM_010865	TSS26817
chr1	162671729	162671856	MACS2_peak_210	15	+	4.72239	6.10186	1.53456	46	chr1	unknown	gene	162647242	162658115	-	7420461P10Rik	7420461P10Rik	P6261	NM_001177581	TSS5154
chr1	162671729	162671856	MACS2_peak_210	15	+	4.72239	6.10186	1.53456	46	chr1	unknown	gene	162793882	162812549	-	Fmo4	Fmo4	P12749	NM_144878	TSS21754
chr1	162847911	162848002	MACS2_peak_211	13	+	4.51669	5.88074	1.3392	19	chr1	unknown	gene	162793882	162812549	-	Fmo4	Fmo4	P12749	NM_144878	TSS21754
chr1	162847911	162848002	MACS2_peak_211	13	+	4.51669	5.88074	1.3392	19	chr1	unknown	gene	162875046	162898712	-	Fmo2	Fmo2	P7075	NM_018881	TSS26703
chr1	163019234	163019325	MACS2_peak_212	13	+	4.51669	5.88074	1.3392	61	chr1	unknown	gene	162953799	162984491	-	Fmo3	Fmo3	P22791	NM_008030	TSS21749
chr1	163019234	163019325	MACS2_peak_212	13	+	4.51669	5.88074	1.3392	61	chr1	unknown	gene	163024301	163085670	-	Mroh9	Mroh9	P2159	NM_030071	TSS13439
chr1	163368907	163369006	MACS2_peak_213	29	+	5.67577	7.86521	2.93324	53	chr1	unknown	gene	163245118	163312635	-	Prrx1	Prrx1	P19043	NM_175686	TSS23884
chr1	163368907	163369006	MACS2_peak_213	29	+	5.67577	7.86521	2.93324	53	chr1	unknown	gene	163384908	163403583	-	Gorab	Gorab	P18243	NM_178883	TSS2777
chr1	163392786	163392877	MACS2_peak_214	13	+	4.25683	5.33568	1.3392	79	chr1	unknown	gene	163245118	163312635	-	Prrx1	Prrx1	P19043	NM_175686	TSS23884
chr1	163392786	163392877	MACS2_peak_214	13	+	4.25683	5.33568	1.3392	79	chr1	unknown	gene	163702992	163725055	-	Mettl11b	Mettl11b	P12307	NM_001143956	TSS17533
chr1	165571226	165571350	MACS2_peak_215	7	+	3.7639	4.6155	0.75855	46	chr1	unknown	gene	165461207	165480939	+	Mpc2	Mpc2	P4866	NM_027430	TSS8006
chr1	165571226	165571350	MACS2_peak_215	7	+	3.7639	4.6155	0.75855	46	chr1	unknown	gene	165592180	165634393	-	Mpzl1	Mpzl1	P2434	NM_001001880	TSS21285
chr1	165919394	165919485	MACS2_peak_216	13	+	4.25683	5.33568	1.3392	42	chr1	unknown	gene	165788680	165869122	+	Cd247	Cd247		NR_103716	TSS26715
chr1	165919394	165919485	MACS2_peak_216	13	+	4.25683	5.33568	1.3392	42	chr1	unknown	gene	166098147	166127898	-	Dusp27	Dusp27	P19558	NM_001033344	TSS24887
chr1	166050156	166050256	MACS2_peak_217	15	+	4.75156	6.15633	1.58089	56	chr1	unknown	gene	165865153	166002622	-	Pou2f1	Pou2f1	P20142	NM_011137	TSS9962
chr1	166050156	166050256	MACS2_peak_217	15	+	4.75156	6.15633	1.58089	56	chr1	unknown	gene	166098147	166127898	-	Dusp27	Dusp27	P19558	NM_001033344	TSS24887
chr1	166076139	166076249	MACS2_peak_218	13	+	4.51669	5.88074	1.3392	79	chr1	unknown	gene	165865153	166002622	-	Pou2f1	Pou2f1	P20142	NM_011137	TSS9962
chr1	166076139	166076249	MACS2_peak_218	13	+	4.51669	5.88074	1.3392	79	chr1	unknown	gene	166098147	166127898	-	Dusp27	Dusp27	P19558	NM_001033344	TSS24887
chr1	166531239	166531330	MACS2_peak_219	13	+	4.51669	5.88074	1.3392	56	chr1	unknown	gene	166483612	166497520	-	Gm4846	Gm4846	P19282	NM_001164306	TSS18540
chr1	166531239	166531330	MACS2_peak_219	13	+	4.51669	5.88074	1.3392	56	chr1	unknown	gene	166628970	166647693	-	Gm4847	Gm4847	P12023	NM_001164312	TSS21623
chr1	167280225	167280316	MACS2_peak_220	13	+	4.51669	5.88074	1.3392	48	chr1	unknown	gene	167001416	167091302	+	Fam78b	Fam78b	P13011	NM_001160262	TSS9117
chr1	167280225	167280316	MACS2_peak_220	13	+	4.51669	5.88074	1.3392	48	chr1	unknown	gene	167290124	167290225	+	Mir6347	Mir6347		NR_105765	TSS17534
chr1	168105269	168105360	MACS2_peak_221	16	+	4.811	6.2687	1.67914	54	chr1	unknown	gene	167689557	167846761	+	Lmx1a	Lmx1a	P7080	NM_033652	TSS15609
chr1	168105269	168105360	MACS2_peak_221	16	+	4.811	6.2687	1.67914	54	chr1	unknown	gene	168119363	168431504	-	Pbx1	Pbx1	P6172	NM_008783	TSS10182
chr1	168284476	168284581	MACS2_peak_222	13	+	4.42837	5.68838	1.3392	29	chr1	unknown	gene	167689557	167846761	+	Lmx1a	Lmx1a	P7080	NM_033652	TSS15609
chr1	168284476	168284581	MACS2_peak_222	13	+	4.42837	5.68838	1.3392	29	chr1	unknown	gene	168490642	168490762	+	Mir6348	Mir6348		NR_105766	TSS15358
chr1	168951560	168951651	MACS2_peak_223	23	+	5.23678	7.13937	2.32792	24	chr1	unknown	gene	168490642	168490762	+	Mir6348	Mir6348		NR_105766	TSS15358
chr1	168951560	168951651	MACS2_peak_223	23	+	5.23678	7.13937	2.32792	24	chr1	unknown	gene	169497933	169531464	-	Nuf2	Nuf2	P7658	NM_023284	TSS23666
chr1	169714619	169714710	MACS2_peak_224	7	+	3.69031	4.45654	0.75855	71	chr1	unknown	gene	169655500	169692340	+	Rgs5	Rgs5	P5708	NM_009063	TSS21766
chr1	169714619	169714710	MACS2_peak_224	7	+	3.69031	4.45654	0.75855	71	chr1	unknown	gene	169741476	169747523	-	Rgs4	Rgs4	P1565	NM_009062	TSS12277
chr1	169802107	169802198	MACS2_peak_225	30	+	5.75374	8.01681	3.07172	56	chr1	unknown	gene	169741476	169747523	-	Rgs4	Rgs4	P1565	NM_009062	TSS12277
chr1	169802107	169802198	MACS2_peak_225	30	+	5.75374	8.01681	3.07172	56	chr1	unknown	gene	169928938	169934200	+	1700084C01Rik	1700084C01Rik	P14574	NM_001033185	TSS8816
chr1	171111428	171111519	MACS2_peak_226	7	+	3.7639	4.6155	0.75855	23	chr1	unknown	gene	171064590	171064652	-	Mir6546	Mir6546		NR_106103	TSS12540
chr1	171111428	171111519	MACS2_peak_226	7	+	3.7639	4.6155	0.75855	23	chr1	unknown	gene	171121660	171126785	+	Cfap126	Cfap126	P20253	NM_001081275	TSS16298
chr1	171540447	171540676	MACS2_peak_227	28	+	4.97951	7.75	2.8271	53	chr1	unknown	gene	171518123	171535294	-	Itln1	Itln1	P5936	NM_010584	TSS7732
chr1	171540447	171540676	MACS2_peak_227	28	+	4.97951	7.75	2.8271	53	chr1	unknown	gene	171559192	171582884	+	Cd244	Cd244	P23804	NM_018729	TSS22171
chr1	171988046	171988151	MACS2_peak_228	7	+	3.7639	4.6155	0.75855	16	chr1	unknown	gene	171917536	171942592	+	Slamf6	Slamf6	P3753	NM_030710	TSS27228
chr1	171988046	171988151	MACS2_peak_228	7	+	3.7639	4.6155	0.75855	16	chr1	unknown	gene	172004370	172027268	-	Vangl2	Vangl2	P1559	NM_033509	TSS19941
chr1	172225412	172225503	MACS2_peak_229	7	+	3.7639	4.6155	0.75855	76	chr1	unknown	gene	172209893	172219690	-	Casq1	Casq1	P17487	NM_009813	TSS1800
chr1	172225412	172225503	MACS2_peak_229	7	+	3.7639	4.6155	0.75855	76	chr1	unknown	gene	172271708	172297892	-	Atp1a2	Atp1a2	P6757	NM_178405	TSS9491
chr1	173429989	173430080	MACS2_peak_230	13	+	4.39883	5.62577	1.3392	68	chr1	unknown	gene	173334253	173367494	-	Cadm3	Cadm3	P2884	NM_053199	TSS14310
chr1	173429989	173430080	MACS2_peak_230	13	+	4.39883	5.62577	1.3392	68	chr1	unknown	gene	173521310	173535957	-	BC094916	BC094916	P16962	NM_001024721	TSS9936
chr1	173801923	173802014	MACS2_peak_231	7	+	3.59376	4.25757	0.75855	33	chr1	unknown	gene	173747293	173766919	-	Ifi204	Ifi204	P11187	NM_008329	TSS6783
chr1	173801923	173802014	MACS2_peak_231	7	+	3.59376	4.25757	0.75855	33	chr1	unknown	gene	173857219	173880187	-	Mndal	Mndal	P12310	NM_001170853	TSS13009
chr1	173807659	173807761	MACS2_peak_232	46	+	6.64256	9.7473	4.67773	54	chr1	unknown	gene	173747293	173766919	-	Ifi204	Ifi204	P11187	NM_008329	TSS6783
chr1	173807659	173807761	MACS2_peak_232	46	+	6.64256	9.7473	4.67773	54	chr1	unknown	gene	173857219	173880187	-	Mndal	Mndal	P12310	NM_001170853	TSS13009
chr1	174223040	174223178	MACS2_peak_233	23	+	5.26947	7.21205	2.32792	84	chr1	unknown	gene	174158721	174159740	+	Olfr420	Olfr420	P16411	NM_146305	TSS5974
chr1	174223040	174223178	MACS2_peak_233	23	+	5.26947	7.21205	2.32792	84	chr1	unknown	gene	174249888	174250925	-	Olfr419	Olfr419	P16295	NM_146715	TSS21697
chr1	174714229	174714388	MACS2_peak_234	22	+	5.16643	6.98622	2.25118	88	chr1	unknown	gene	174448624	174449602	+	Olfr220	Olfr220	P5205	NM_207694	TSS16174
chr1	174714229	174714388	MACS2_peak_234	22	+	5.16643	6.98622	2.25118	88	chr1	unknown	gene	174833784	174921819	-	Grem2	Grem2	P24472	NM_011825	TSS10452
chr1	174777888	174777979	MACS2_peak_235	19	+	4.99857	6.6367	1.97891	19	chr1	unknown	gene	174448624	174449602	+	Olfr220	Olfr220	P5205	NM_207694	TSS16174
chr1	174777888	174777979	MACS2_peak_235	19	+	4.99857	6.6367	1.97891	19	chr1	unknown	gene	174833784	174921819	-	Grem2	Grem2	P24472	NM_011825	TSS10452
chr1	174917966	174918057	MACS2_peak_236	13	+	4.51669	5.88074	1.3392	19	chr1	unknown	gene	174501824	174821245	+	Fmn2	Fmn2	P24180	NM_019445	TSS26960
chr1	174917966	174918057	MACS2_peak_236	13	+	4.51669	5.88074	1.3392	19	chr1	unknown	gene	175059075	175492545	-	Rgs7	Rgs7	P24698	NM_001199003	TSS19209
chr1	175583016	175583107	MACS2_peak_237	23	+	5.26947	7.21205	2.32792	36	chr1	unknown	gene	175059075	175492545	-	Rgs7	Rgs7	P24698	NM_001199003	TSS19209
chr1	175583016	175583107	MACS2_peak_237	23	+	5.26947	7.21205	2.32792	36	chr1	unknown	gene	175601377	175625573	-	Fh1	Fh1	P5816	NM_010209	TSS873
chr1	175698195	175698286	MACS2_peak_238	23	+	5.23678	7.13937	2.32792	29	chr1	unknown	gene	175662420	175692536	-	Opn3	Opn3	P625	NM_010098	TSS5277
chr1	175698195	175698286	MACS2_peak_238	23	+	5.23678	7.13937	2.32792	29	chr1	unknown	gene	175698592	175815366	+	Wdr64	Wdr64	P13751	NM_029453	TSS26330
chr1	176753572	176753663	MACS2_peak_239	13	+	4.22952	5.28177	1.31871	78	chr1	unknown	gene	175962305	176274874	-	Pld5	Pld5	P22543	NM_001195816	TSS23850
chr1	176753572	176753663	MACS2_peak_239	13	+	4.22952	5.28177	1.31871	78	chr1	unknown	gene	176772324	176772423	-	Mir350	Mir350		NR_029775	TSS12203
chr1	177113896	177114024	MACS2_peak_240	13	+	4.51669	5.88074	1.3392	51	chr1	unknown	gene	176814659	177020144	+	Sdccag8	Sdccag8	P24983	NM_029756	TSS2419
chr1	177113896	177114024	MACS2_peak_240	13	+	4.51669	5.88074	1.3392	51	chr1	unknown	gene	177444660	177448671	+	Zbtb18	Zbtb18	P24895	NM_001012330	TSS18823
chr1	177274526	177274617	MACS2_peak_241	12	+	4.14966	5.12722	1.204	12	chr1	unknown	gene	177022114	177248721	-	Akt3	Akt3	P7587	NM_011785	TSS17851
chr1	177274526	177274617	MACS2_peak_241	12	+	4.14966	5.12722	1.204	12	chr1	unknown	gene	177444660	177448671	+	Zbtb18	Zbtb18	P24895	NM_001012330	TSS18823
chr1	178826819	178826910	MACS2_peak_242	12	+	4.20256	5.22909	1.28062	76	chr1	unknown	gene	178405880	178481428	+	Efcab2	Efcab2	P9531	NM_026626	TSS5765
chr1	178826819	178826910	MACS2_peak_242	12	+	4.20256	5.22909	1.28062	76	chr1	unknown	gene	178955038	179517951	-	Smyd3	Smyd3	P26568	NM_027188	TSS8506
chr1	179149960	179150051	MACS2_peak_243	7	+	3.66569	4.40483	0.75855	32	chr1	unknown	gene	178529124	178932228	+	Kif26b	Kif26b	P10339	NM_001161665	TSS14010
chr1	179149960	179150051	MACS2_peak_243	7	+	3.66569	4.40483	0.75855	32	chr1	unknown	gene	179528055	179546131	-	Tfb2m	Tfb2m	P26766	NM_008249	TSS11462
chr1	179183283	179183374	MACS2_peak_244	13	+	4.51669	5.88074	1.3392	45	chr1	unknown	gene	178529124	178932228	+	Kif26b	Kif26b	P10339	NM_001161665	TSS14010
chr1	179183283	179183374	MACS2_peak_244	13	+	4.51669	5.88074	1.3392	45	chr1	unknown	gene	179528055	179546131	-	Tfb2m	Tfb2m	P26766	NM_008249	TSS11462
chr1	181743012	181743182	MACS2_peak_245	7	+	3.47996	4.03501	0.75855	123	chr1	unknown	gene	181509632	181511385	-	Ccdc121	Ccdc121	P1063	NM_207280	TSS19552
chr1	181743012	181743182	MACS2_peak_245	7	+	3.47996	4.03501	0.75855	123	chr1	unknown	gene	181815314	181842401	-	Lbr	Lbr	P14318	NM_133815	TSS14953
chr1	182570609	182570700	MACS2_peak_246	13	+	4.36967	5.5648	1.3392	4	chr1	unknown	gene	182467258	182517354	-	Capn2	Capn2	P21094	NM_009794	TSS8173
chr1	182570609	182570700	MACS2_peak_246	13	+	4.36967	5.5648	1.3392	4	chr1	unknown	gene	182747125	182749122	-	Ccdc185	Ccdc185	P9678	NM_001033547	TSS10334
chr1	182727363	182727515	MACS2_peak_247	13	+	4.51669	5.88074	1.3392	81	chr1	unknown	gene	182565006	182632107	+	Capn8	Capn8	P12650	NM_001145806	TSS8428
chr1	182727363	182727515	MACS2_peak_247	13	+	4.51669	5.88074	1.3392	81	chr1	unknown	gene	182747125	182749122	-	Ccdc185	Ccdc185	P9678	NM_001033547	TSS10334
chr1	183299145	183299536	MACS2_peak_248	73	+	7.99733	12.4878	7.30009	77	chr1	unknown	gene	183276341	183297008	-	Brox	Brox	P7586	NM_027861	TSS8949
chr1	183299145	183299536	MACS2_peak_248	73	+	7.99733	12.4878	7.30009	77	chr1	unknown	gene	183326235	183369529	-	Mia3	Mia3	P2193	NM_177389	TSS22131
chr1	183369931	183370022	MACS2_peak_249	23	+	5.26947	7.21205	2.32792	32	chr1	unknown	gene	183326235	183369529	-	Mia3	Mia3	P2193	NM_177389	TSS22131
chr1	183369931	183370022	MACS2_peak_249	23	+	5.26947	7.21205	2.32792	32	chr1	unknown	gene	183388884	183409353	+	Taf1a	Taf1a	P25160	NM_021466	TSS17881
chr1	184297140	184297231	MACS2_peak_250	13	+	4.39883	5.62577	1.3392	15	chr1	unknown	gene	184034460	184074523	+	Dusp10	Dusp10	P20955	NM_022019	TSS12384
chr1	184297140	184297231	MACS2_peak_250	13	+	4.39883	5.62577	1.3392	15	chr1	unknown	gene	184527840	184557691	-	1700112H15Rik	1700112H15Rik		NR_040472	TSS13400
chr1	184361905	184362018	MACS2_peak_251	18	+	4.93444	6.50843	1.87805	42	chr1	unknown	gene	184034460	184074523	+	Dusp10	Dusp10	P20955	NM_022019	TSS12384
chr1	184361905	184362018	MACS2_peak_251	18	+	4.93444	6.50843	1.87805	42	chr1	unknown	gene	184527840	184557691	-	1700112H15Rik	1700112H15Rik		NR_040472	TSS13400
chr1	185925401	185925492	MACS2_peak_252	10	+	4.04776	4.93617	1.04625	29	chr1	unknown	gene	185497305	185498014	+	5033404E19Rik	5033404E19Rik		NR_033600	TSS27475
chr1	185925401	185925492	MACS2_peak_252	10	+	4.04776	4.93617	1.04625	29	chr1	unknown	gene	186087731	186117250	-	Lyplal1	Lyplal1	P7404	NM_146106	TSS11185
chr1	186224611	186224702	MACS2_peak_253	10	+	4.02307	4.89082	1.00781	79	chr1	unknown	gene	186087731	186117250	-	Lyplal1	Lyplal1	P7404	NM_146106	TSS11185
chr1	186224611	186224702	MACS2_peak_253	10	+	4.02307	4.89082	1.00781	79	chr1	unknown	gene	186511837	186558681	-	A730004F24Rik	A730004F24Rik		NR_131158	TSS6051
chr1	186229559	186229650	MACS2_peak_254	13	+	4.51669	5.88074	1.3392	13	chr1	unknown	gene	186087731	186117250	-	Lyplal1	Lyplal1	P7404	NM_146106	TSS11185
chr1	186229559	186229650	MACS2_peak_254	13	+	4.51669	5.88074	1.3392	13	chr1	unknown	gene	186511837	186558681	-	A730004F24Rik	A730004F24Rik		NR_131158	TSS6051
chr1	186405386	186405573	MACS2_peak_255	12	+	4.20256	5.22909	1.28062	30	chr1	unknown	gene	186087731	186117250	-	Lyplal1	Lyplal1	P7404	NM_146106	TSS11185
chr1	186405386	186405573	MACS2_peak_255	12	+	4.20256	5.22909	1.28062	30	chr1	unknown	gene	186511837	186558681	-	A730004F24Rik	A730004F24Rik		NR_131158	TSS6051
chr1	189369859	189370002	MACS2_peak_256	7	+	3.57041	4.21091	0.75855	81	chr1	unknown	gene	188971097	189007612	-	Kctd3	Kctd3	P25000	NM_172650	TSS22471
chr1	189369859	189370002	MACS2_peak_256	7	+	3.57041	4.21091	0.75855	81	chr1	unknown	gene	189640613	189688086	-	Cenpf	Cenpf	P25186	NM_001081363	TSS18867
chr1	189600658	189600776	MACS2_peak_257	13	+	4.45831	5.7527	1.3392	65	chr1	unknown	gene	189207929	189402273	-	Kcnk2	Kcnk2	P21999	NM_010607	TSS19498
chr1	189600658	189600776	MACS2_peak_257	13	+	4.45831	5.7527	1.3392	65	chr1	unknown	gene	189640613	189688086	-	Cenpf	Cenpf	P25186	NM_001081363	TSS18867
chr1	189703139	189703230	MACS2_peak_258	13	+	4.36967	5.5648	1.3392	27	chr1	unknown	gene	189640613	189688086	-	Cenpf	Cenpf	P25186	NM_001081363	TSS18867
chr1	189703139	189703230	MACS2_peak_258	13	+	4.36967	5.5648	1.3392	27	chr1	unknown	gene	189728267	189870055	+	Ptpn14	Ptpn14	P18110	NM_008976	TSS22866
chr1	190795641	190795773	MACS2_peak_259	35	+	5.98489	8.51731	3.53253	70	chr1	unknown	gene	190121776	190170680	-	Prox1	Prox1	P2108	NM_008937	TSS11281
chr1	190795641	190795773	MACS2_peak_259	35	+	5.98489	8.51731	3.53253	70	chr1	unknown	gene	190925107	190945091	+	Angel2	Angel2	P8452	NM_001199020	TSS24393
chr1	191555391	191555482	MACS2_peak_260	25	+	5.46411	7.45132	2.55202	65	chr1	unknown	gene	191351980	191396416	-	Ppp2r5a	Ppp2r5a	P15345	NM_144880	TSS4417
chr1	191555391	191555482	MACS2_peak_260	25	+	5.46411	7.45132	2.55202	65	chr1	unknown	gene	191575635	191621464	+	Ints7	Ints7	P23551	NM_001306204	TSS16749
chr1	191555610	191555701	MACS2_peak_261	24	+	5.43036	7.38735	2.49399	34	chr1	unknown	gene	191351980	191396416	-	Ppp2r5a	Ppp2r5a	P15345	NM_144880	TSS4417
chr1	191555610	191555701	MACS2_peak_261	24	+	5.43036	7.38735	2.49399	34	chr1	unknown	gene	191575635	191621464	+	Ints7	Ints7	P23551	NM_001306204	TSS16749
chr1	191726961	191727052	MACS2_peak_262	13	+	4.39883	5.62577	1.3392	69	chr1	unknown	gene	191575635	191621464	+	Ints7	Ints7	P23551	NM_001306204	TSS16749
chr1	191726961	191727052	MACS2_peak_262	13	+	4.39883	5.62577	1.3392	69	chr1	unknown	gene	191821472	191831357	+	Nek2	Nek2	P11966	NM_010892	TSS13364
chr1	192299296	192299387	MACS2_peak_263	35	+	6.02225	8.60076	3.58294	51	chr1	unknown	gene	192136897	192151025	+	Gm10516	Gm10516		NR_033536	TSS24591
chr1	192299296	192299387	MACS2_peak_263	35	+	6.02225	8.60076	3.58294	51	chr1	unknown	gene	192512827	192771219	-	Hhat	Hhat	P24845	NM_144881	TSS19353
chr1	193906002	193906104	MACS2_peak_264	23	+	5.33156	7.20295	2.32792	59	chr1	unknown	gene	193507462	193507530	-	Mir205	Mir205		NR_029592	TSS24117
chr1	193906002	193906104	MACS2_peak_264	23	+	5.33156	7.20295	2.32792	59	chr1	unknown	gene	194212186	194222759	-	4930503O07Rik	4930503O07Rik		NR_040477	TSS4
chr1	194018322	194018413	MACS2_peak_265	7	+	3.7639	4.6155	0.75855	63	chr1	unknown	gene	193507462	193507530	-	Mir205	Mir205		NR_029592	TSS24117
chr1	194018322	194018413	MACS2_peak_265	7	+	3.7639	4.6155	0.75855	63	chr1	unknown	gene	194212186	194222759	-	4930503O07Rik	4930503O07Rik		NR_040477	TSS4
chr10	4112788	4112879	MACS2_peak_266	19	+	4.9663	6.57181	1.9281	51	chr10	unknown	gene	3740376	3964452	+	Plekhg1	Plekhg1	P26697	NM_001159942	TSS26276
chr10	4112788	4112879	MACS2_peak_266	19	+	4.9663	6.57181	1.9281	51	chr10	unknown	gene	4266328	4359471	+	Akap12	Akap12	P2226	NM_031185	TSS6588
chr10	4572232	4572323	MACS2_peak_267	13	+	4.51669	5.88074	1.3392	33	chr10	unknown	gene	4509871	4561111	+	Ccdc170	Ccdc170	P3221	NM_001195672	TSS21780
chr10	4572232	4572323	MACS2_peak_267	13	+	4.51669	5.88074	1.3392	33	chr10	unknown	gene	4611988	5001423	+	Esr1	Esr1	P7636	NM_007956	TSS20758
chr10	4587933	4588024	MACS2_peak_268	13	+	4.25683	5.33568	1.3392	5	chr10	unknown	gene	4509871	4561111	+	Ccdc170	Ccdc170	P3221	NM_001195672	TSS21780
chr10	4587933	4588024	MACS2_peak_268	13	+	4.25683	5.33568	1.3392	5	chr10	unknown	gene	4611988	5001423	+	Esr1	Esr1	P7636	NM_007956	TSS20758
chr10	5512089	5512180	MACS2_peak_269	7	+	3.7639	4.6155	0.75855	5	chr10	unknown	gene	4611988	5001423	+	Esr1	Esr1	P7636	NM_007956	TSS20758
chr10	5512089	5512180	MACS2_peak_269	7	+	3.7639	4.6155	0.75855	5	chr10	unknown	gene	5593727	5604701	+	Myct1	Myct1	P8691	NM_026793	TSS22764
chr10	5622226	5622317	MACS2_peak_270	23	+	5.26947	7.21205	2.32792	35	chr10	unknown	gene	5593727	5604701	+	Myct1	Myct1	P8691	NM_026793	TSS22764
chr10	5622226	5622317	MACS2_peak_270	23	+	5.26947	7.21205	2.32792	35	chr10	unknown	gene	5639217	5647614	+	Vip	Vip	P23362	NM_011702	TSS9656
chr10	8509546	8509767	MACS2_peak_271	25	+	5.46411	7.45132	2.55202	148	chr10	unknown	gene	7905647	7956123	-	Tab2	Tab2	P11354	NM_138667	TSS13792
chr10	8509546	8509767	MACS2_peak_271	25	+	5.46411	7.45132	2.55202	148	chr10	unknown	gene	8722218	8885858	-	Sash1	Sash1	P17628	NM_175155	TSS10761
chr10	8997399	8997490	MACS2_peak_272	13	+	4.31251	5.44742	1.3392	60	chr10	unknown	gene	8722218	8885858	-	Sash1	Sash1	P17628	NM_175155	TSS10761
chr10	8997399	8997490	MACS2_peak_272	13	+	4.31251	5.44742	1.3392	60	chr10	unknown	gene	9627258	9674963	-	Samd5	Samd5	P18361	NM_177271	TSS17088
chr10	9008972	9009092	MACS2_peak_273	25	+	5.46411	7.45132	2.55202	72	chr10	unknown	gene	8722218	8885858	-	Sash1	Sash1	P17628	NM_175155	TSS10761
chr10	9008972	9009092	MACS2_peak_273	25	+	5.46411	7.45132	2.55202	72	chr10	unknown	gene	9627258	9674963	-	Samd5	Samd5	P18361	NM_177271	TSS17088
chr10	9987320	9987430	MACS2_peak_274	49	+	6.77503	10.0402	4.94691	58	chr10	unknown	gene	9755546	9900683	-	Stxbp5	Stxbp5	P4872	NM_001081344	TSS5961
chr10	9987320	9987430	MACS2_peak_274	49	+	6.77503	10.0402	4.94691	58	chr10	unknown	gene	10335702	10472314	-	Adgb	Adgb	P12982	NM_001127353	TSS5517
chr10	10205574	10205692	MACS2_peak_275	13	+	4.31251	5.44742	1.3392	74	chr10	unknown	gene	9755546	9900683	-	Stxbp5	Stxbp5	P4872	NM_001081344	TSS5961
chr10	10205574	10205692	MACS2_peak_275	13	+	4.31251	5.44742	1.3392	74	chr10	unknown	gene	10335702	10472314	-	Adgb	Adgb	P12982	NM_001127353	TSS5517
chr10	11527876	11527967	MACS2_peak_276	20	+	5.06439	6.77124	2.08291	78	chr10	unknown	gene	11343444	11457417	+	Epm2a	Epm2a	P7183	NM_010146	TSS26610
chr10	11527876	11527967	MACS2_peak_276	20	+	5.06439	6.77124	2.08291	78	chr10	unknown	gene	12382187	12861646	-	Utrn	Utrn	P263	NM_011682	TSS243
chr10	12502505	12502596	MACS2_peak_277	35	+	6.02225	8.60076	3.58294	68	chr10	unknown	gene	11343444	11457417	+	Epm2a	Epm2a	P7183	NM_010146	TSS26610
chr10	12502505	12502596	MACS2_peak_277	35	+	6.02225	8.60076	3.58294	68	chr10	unknown	gene	12916645	12923127	-	B230208H11Rik	B230208H11Rik		NR_038027	TSS16494
chr10	14202727	14202818	MACS2_peak_278	23	+	5.23678	7.13937	2.32792	28	chr10	unknown	gene	13966378	14149736	+	Hivep2	Hivep2	P5897	NM_010437	TSS6094
chr10	14202727	14202818	MACS2_peak_278	23	+	5.23678	7.13937	2.32792	28	chr10	unknown	gene	14402584	14544915	-	Adgrg6	Adgrg6	P21635	NM_001002268	TSS22412
chr10	16414504	16414595	MACS2_peak_279	13	+	4.51669	5.88074	1.3392	52	chr10	unknown	gene	15791776	15807065	+	C330004P14Rik	C330004P14Rik		NR_131087	TSS10568
chr10	16414504	16414595	MACS2_peak_279	13	+	4.51669	5.88074	1.3392	52	chr10	unknown	gene	16951093	17095782	-	Gm20125	Gm20125		NR_038020	TSS7111
chr10	17215063	17215154	MACS2_peak_280	13	+	4.28449	5.39087	1.3392	86	chr10	unknown	gene	16951093	17095782	-	Gm20125	Gm20125		NR_038020	TSS7111
chr10	17215063	17215154	MACS2_peak_280	13	+	4.28449	5.39087	1.3392	86	chr10	unknown	gene	17723227	17724755	+	Cited2	Cited2	P1138	NM_010828	TSS1130
chr10	17632124	17632215	MACS2_peak_281	14	+	4.66511	5.99612	1.4409	50	chr10	unknown	gene	16951093	17095782	-	Gm20125	Gm20125		NR_038020	TSS7111
chr10	17632124	17632215	MACS2_peak_281	14	+	4.66511	5.99612	1.4409	50	chr10	unknown	gene	17723227	17724755	+	Cited2	Cited2	P1138	NM_010828	TSS1130
chr10	18006035	18006126	MACS2_peak_282	12	+	4.20256	5.22909	1.28062	39	chr10	unknown	gene	17900465	17947782	-	Heca	Heca	P18127	NM_001033432	TSS5904
chr10	18006035	18006126	MACS2_peak_282	12	+	4.20256	5.22909	1.28062	39	chr10	unknown	gene	18011259	18023252	-	Abracl	Abracl	P22850	NM_028440	TSS17211
chr10	18075020	18075111	MACS2_peak_283	7	+	3.71526	4.50968	0.75855	18	chr10	unknown	gene	18011259	18023252	-	Abracl	Abracl	P22850	NM_028440	TSS17211
chr10	18075020	18075111	MACS2_peak_283	7	+	3.71526	4.50968	0.75855	18	chr10	unknown	gene	18129021	18210890	-	Ect2l	Ect2l	P9429	NM_001195036	TSS10698
chr10	18252311	18252402	MACS2_peak_284	13	+	4.51669	5.88074	1.3392	60	chr10	unknown	gene	18213684	18234981	-	Ccdc28a	Ccdc28a	P7891	NM_144820	TSS8127
chr10	18252311	18252402	MACS2_peak_284	13	+	4.51669	5.88074	1.3392	60	chr10	unknown	gene	18407674	18531973	+	Nhsl1	Nhsl1	P24573	NM_173390	TSS12055
chr10	19592478	19592574	MACS2_peak_285	19	+	4.99857	6.6367	1.97891	65	chr10	unknown	gene	19356538	19357450	+	Olig3	Olig3	P2172	NM_053008	TSS20748
chr10	19592478	19592574	MACS2_peak_285	19	+	4.99857	6.6367	1.97891	65	chr10	unknown	gene	19622027	19632918	+	Il22ra2	Il22ra2	P16184	NM_178258	TSS2192
chr10	20668665	20668756	MACS2_peak_286	15	+	4.72239	6.10186	1.53456	25	chr10	unknown	gene	20347818	20360540	+	Mtfr2	Mtfr2	P17552	NM_027930	TSS3086
chr10	20668665	20668756	MACS2_peak_286	15	+	4.72239	6.10186	1.53456	25	chr10	unknown	gene	20952546	21079086	+	Ahi1	Ahi1	P17358	NM_026203	TSS7812
chr10	20951042	20951133	MACS2_peak_287	31	+	5.78787	8.09442	3.14251	30	chr10	unknown	gene	20398003	20724696	-	Pde7b	Pde7b	P12111	NM_013875	TSS13205
chr10	20951042	20951133	MACS2_peak_287	31	+	5.78787	8.09442	3.14251	30	chr10	unknown	gene	20952546	21079086	+	Ahi1	Ahi1	P17358	NM_026203	TSS7812
chr10	20965740	20965831	MACS2_peak_288	13	+	4.34091	5.50537	1.3392	58	chr10	unknown	gene	20398003	20724696	-	Pde7b	Pde7b	P12111	NM_013875	TSS13205
chr10	20965740	20965831	MACS2_peak_288	13	+	4.34091	5.50537	1.3392	58	chr10	unknown	gene	21124929	21160718	-	Myb	Myb	P21019	NM_001198914	TSS1948
chr10	21054784	21054875	MACS2_peak_289	13	+	4.31251	5.44742	1.3392	9	chr10	unknown	gene	20398003	20724696	-	Pde7b	Pde7b	P12111	NM_013875	TSS13205
chr10	21054784	21054875	MACS2_peak_289	13	+	4.31251	5.44742	1.3392	9	chr10	unknown	gene	21124929	21160718	-	Myb	Myb	P21019	NM_001198914	TSS1948
chr10	21110093	21110184	MACS2_peak_290	23	+	5.26947	7.21205	2.32792	77	chr10	unknown	gene	20952546	21079086	+	Ahi1	Ahi1	P17358	NM_026203	TSS7812
chr10	21110093	21110184	MACS2_peak_290	23	+	5.26947	7.21205	2.32792	77	chr10	unknown	gene	21124929	21160718	-	Myb	Myb	P21019	NM_001198914	TSS1948
chr10	23120408	23120500	MACS2_peak_291	13	+	4.28449	5.39087	1.3392	11	chr10	unknown	gene	22817274	22819903	-	Tcf21	Tcf21	P16403	NM_011545	TSS9220
chr10	23120408	23120500	MACS2_peak_291	13	+	4.28449	5.39087	1.3392	11	chr10	unknown	gene	23785182	23787209	-	Rps12	Rps12	P13303	NM_011295	TSS25610
chr10	23188116	23188207	MACS2_peak_292	7	+	3.59376	4.25757	0.75855	40	chr10	unknown	gene	22817274	22819903	-	Tcf21	Tcf21	P16403	NM_011545	TSS9220
chr10	23188116	23188207	MACS2_peak_292	7	+	3.59376	4.25757	0.75855	40	chr10	unknown	gene	23785182	23787209	-	Rps12	Rps12	P13303	NM_011295	TSS25610
chr10	23412435	23412526	MACS2_peak_293	16	+	4.78109	6.21193	1.62927	26	chr10	unknown	gene	23104167	23349903	-	Eya4	Eya4	P12298	NM_010167	TSS5587
chr10	23412435	23412526	MACS2_peak_293	16	+	4.78109	6.21193	1.62927	26	chr10	unknown	gene	23785182	23787209	-	Rps12	Rps12	P13303	NM_011295	TSS25610
chr10	23615820	23615911	MACS2_peak_294	7	+	3.5246	4.12091	0.75855	29	chr10	unknown	gene	23104167	23349903	-	Eya4	Eya4	P12298	NM_010167	TSS5587
chr10	23615820	23615911	MACS2_peak_294	7	+	3.5246	4.12091	0.75855	29	chr10	unknown	gene	23785182	23787209	-	Rps12	Rps12	P13303	NM_011295	TSS25610
chr10	24182141	24182285	MACS2_peak_295	12	+	4.20256	5.22909	1.28062	54	chr10	unknown	gene	24108487	24109534	-	Taar9	Taar9	P11459	NM_001010831	TSS10650
chr10	24182141	24182285	MACS2_peak_295	12	+	4.20256	5.22909	1.28062	54	chr10	unknown	gene	24223516	24301629	+	Moxd1	Moxd1	P7176	NM_021509	TSS17882
chr10	25017291	25017382	MACS2_peak_296	13	+	4.51669	5.88074	1.3392	24	chr10	unknown	gene	24915206	24927368	-	Arg1	Arg1	P12448	NM_007482	TSS25161
chr10	25017291	25017382	MACS2_peak_296	13	+	4.51669	5.88074	1.3392	24	chr10	unknown	gene	25169089	25299163	-	Akap7	Akap7	P26603	NM_018747	TSS564
chr10	25082706	25082797	MACS2_peak_297	10	+	4.07277	4.98245	1.08567	73	chr10	unknown	gene	24915206	24927368	-	Arg1	Arg1	P12448	NM_007482	TSS25161
chr10	25082706	25082797	MACS2_peak_297	10	+	4.07277	4.98245	1.08567	73	chr10	unknown	gene	25169089	25299163	-	Akap7	Akap7	P26603	NM_018747	TSS564
chr10	26156592	26156730	MACS2_peak_298	23	+	5.26947	7.21205	2.32792	61	chr10	unknown	gene	26078254	26079447	+	Gm9767	Gm9767		NR_028030	TSS2142
chr10	26156592	26156730	MACS2_peak_298	23	+	5.26947	7.21205	2.32792	61	chr10	unknown	gene	26229706	26271973	+	Samd3	Samd3	P19121	NM_001013766	TSS3486
chr10	26999145	26999236	MACS2_peak_299	18	+	4.93444	6.50843	1.87805	37	chr10	unknown	gene	26772511	26917096	+	Arhgap18	Arhgap18	P906	NM_176837	TSS13768
chr10	26999145	26999236	MACS2_peak_299	18	+	4.93444	6.50843	1.87805	37	chr10	unknown	gene	27389865	27397225	+	4930579H20Rik	4930579H20Rik		NR_131034	TSS25633
chr10	27696789	27696880	MACS2_peak_300	12	+	4.20256	5.22909	1.28062	35	chr10	unknown	gene	26981284	27616796	-	Lama2	Lama2	P24797	NM_008481	TSS23811
chr10	27696789	27696880	MACS2_peak_300	12	+	4.20256	5.22909	1.28062	35	chr10	unknown	gene	28074819	28595855	+	Ptprk	Ptprk	P13568	NM_008983	TSS20090
chr10	28134650	28134821	MACS2_peak_301	12	+	4.17595	5.17759	1.24227	89	chr10	unknown	gene	26981284	27616796	-	Lama2	Lama2	P24797	NM_008481	TSS23811
chr10	28134650	28134821	MACS2_peak_301	12	+	4.17595	5.17759	1.24227	89	chr10	unknown	gene	28668359	28880992	+	Themis	Themis	P12605	NM_001305663	TSS13746
chr10	29040061	29040152	MACS2_peak_302	18	+	4.90299	6.44649	1.82743	32	chr10	unknown	gene	28972287	28986292	-	2310057J18Rik	2310057J18Rik	P9686	NM_026336	TSS27606
chr10	29040061	29040152	MACS2_peak_302	18	+	4.90299	6.44649	1.82743	32	chr10	unknown	gene	29143995	29199055	+	Soga3	Soga3	P22531	NM_026138	TSS7994
chr10	33864660	33864775	MACS2_peak_303	13	+	4.51669	5.88074	1.3392	78	chr10	unknown	gene	33766423	33782115	-	Gm4794	Gm4794	P11037	NM_001101452	TSS9179
chr10	33864660	33864775	MACS2_peak_303	13	+	4.51669	5.88074	1.3392	78	chr10	unknown	gene	33905110	33914567	+	Rsph4a	Rsph4a	P16671	NM_001162957	TSS1914
chr10	36118334	36118425	MACS2_peak_304	23	+	5.26947	7.21205	2.32792	29	chr10	unknown	gene	34483399	34608571	+	Frk	Frk	P1634	NM_010237	TSS18767
chr10	36118334	36118425	MACS2_peak_304	23	+	5.26947	7.21205	2.32792	29	chr10	unknown	gene	36506806	36833511	+	Hs3st5	Hs3st5	P2225	NM_001253355	TSS8717
chr10	37289681	37289772	MACS2_peak_305	15	+	4.75156	6.15633	1.58089	65	chr10	unknown	gene	37133242	37138535	-	Marcks	Marcks	P25202	NM_008538	TSS10486
chr10	37289681	37289772	MACS2_peak_305	15	+	4.75156	6.15633	1.58089	65	chr10	unknown	gene	38175773	38181903	+	4930591E09Rik	4930591E09Rik		NR_131035	TSS12516
chr10	38105744	38105847	MACS2_peak_306	19	+	4.9663	6.57181	1.9281	25	chr10	unknown	gene	37133242	37138535	-	Marcks	Marcks	P25202	NM_008538	TSS10486
chr10	38105744	38105847	MACS2_peak_306	19	+	4.9663	6.57181	1.9281	25	chr10	unknown	gene	38175773	38181903	+	4930591E09Rik	4930591E09Rik		NR_131035	TSS12516
chr10	38506636	38506727	MACS2_peak_307	7	+	3.6414	4.35447	0.75855	62	chr10	unknown	gene	38175773	38181903	+	4930591E09Rik	4930591E09Rik		NR_131035	TSS12516
chr10	38506636	38506727	MACS2_peak_307	7	+	3.6414	4.35447	0.75855	62	chr10	unknown	gene	38820540	38821779	-	Rfpl4b	Rfpl4b	P7451	NM_001177783	TSS3055
chr10	38676304	38676395	MACS2_peak_308	7	+	3.5246	4.12091	0.75855	65	chr10	unknown	gene	38175773	38181903	+	4930591E09Rik	4930591E09Rik		NR_131035	TSS12516
chr10	38676304	38676395	MACS2_peak_308	7	+	3.5246	4.12091	0.75855	65	chr10	unknown	gene	38820540	38821779	-	Rfpl4b	Rfpl4b	P7451	NM_001177783	TSS3055
chr10	38863968	38864059	MACS2_peak_309	17	+	4.84128	6.32668	1.72807	29	chr10	unknown	gene	38820540	38821779	-	Rfpl4b	Rfpl4b	P7451	NM_001177783	TSS3055
chr10	38863968	38864059	MACS2_peak_309	17	+	4.84128	6.32668	1.72807	29	chr10	unknown	gene	38965514	39110033	+	Lama4	Lama4	P4792	NM_010681	TSS12504
chr10	40085257	40085427	MACS2_peak_310	19	+	4.9663	6.57181	1.9281	138	chr10	unknown	gene	40001572	40024916	-	AI317395	AI317395	P20185	NM_144821	TSS20895
chr10	40085257	40085427	MACS2_peak_310	19	+	4.9663	6.57181	1.9281	138	chr10	unknown	gene	40223245	40246975	-	Rpf2	Rpf2	P22039	NM_023323	TSS16757
chr10	41340990	41341081	MACS2_peak_311	13	+	4.51669	5.88074	1.3392	36	chr10	unknown	gene	41188171	41303052	-	Fig4	Fig4	P3744	NM_133999	TSS23405
chr10	41340990	41341081	MACS2_peak_311	13	+	4.51669	5.88074	1.3392	36	chr10	unknown	gene	41450357	41465042	+	Zbtb24	Zbtb24	P11950	NM_001277229	TSS23063
chr10	43022925	43023016	MACS2_peak_312	11	+	4.12371	5.07793	1.16524	14	chr10	unknown	gene	42860511	42957744	+	Scml4	Scml4	P19690	NM_172938	TSS7821
chr10	43022925	43023016	MACS2_peak_312	11	+	4.12371	5.07793	1.16524	14	chr10	unknown	gene	43174698	43176565	+	9030612E09Rik	9030612E09Rik		NR_102361	TSS11641
chr10	44098753	44099023	MACS2_peak_313	11	+	4.09808	5.02969	1.12528	244	chr10	unknown	gene	43950306	44004068	-	Aim1	Aim1	P3303	NM_172393	TSS5751
chr10	44098753	44099023	MACS2_peak_313	11	+	4.09808	5.02969	1.12528	244	chr10	unknown	gene	44170446	44219585	+	Speer5-ps1	Speer5-ps1		NR_001582	TSS6216
chr10	45103557	45103648	MACS2_peak_314	7	+	3.7639	4.6155	0.75855	27	chr10	unknown	gene	44437173	44458508	-	Prdm1	Prdm1	P19863	NM_007548	TSS21854
chr10	45103557	45103648	MACS2_peak_314	7	+	3.7639	4.6155	0.75855	27	chr10	unknown	gene	45289304	45317980	+	Popdc3	Popdc3	P2006	NM_024286	TSS7783
chr10	45424782	45424945	MACS2_peak_315	13	+	4.31251	5.44742	1.3392	45	chr10	unknown	gene	45335761	45369309	+	Bves	Bves	P3429	NM_024285	TSS25575
chr10	45424782	45424945	MACS2_peak_315	13	+	4.31251	5.44742	1.3392	45	chr10	unknown	gene	45577828	45711536	+	Hace1	Hace1	P25759	NM_172473	TSS15374
chr10	46286612	46286769	MACS2_peak_316	13	+	4.51669	5.88074	1.3392	73	chr10	unknown	gene	46244748	46244770	+	Snord14c	Snord14c		NR_028276	TSS23421
chr10	46286612	46286769	MACS2_peak_316	13	+	4.51669	5.88074	1.3392	73	chr10	unknown	gene	49093680	49095843	-	C130030K03Rik	C130030K03Rik		NR_046212	TSS9223
chr10	46597163	46597254	MACS2_peak_317	13	+	4.51669	5.88074	1.3392	19	chr10	unknown	gene	46244748	46244770	+	Snord14c	Snord14c		NR_028276	TSS23421
chr10	46597163	46597254	MACS2_peak_317	13	+	4.51669	5.88074	1.3392	19	chr10	unknown	gene	49093680	49095843	-	C130030K03Rik	C130030K03Rik		NR_046212	TSS9223
chr10	46697512	46697603	MACS2_peak_318	12	+	4.17595	5.17759	1.24227	79	chr10	unknown	gene	46244748	46244770	+	Snord14c	Snord14c		NR_028276	TSS23421
chr10	46697512	46697603	MACS2_peak_318	12	+	4.17595	5.17759	1.24227	79	chr10	unknown	gene	49093680	49095843	-	C130030K03Rik	C130030K03Rik		NR_046212	TSS9223
chr10	47874066	47874157	MACS2_peak_319	7	+	3.74056	4.56432	0.75855	72	chr10	unknown	gene	46244748	46244770	+	Snord14c	Snord14c		NR_028276	TSS23421
chr10	47874066	47874157	MACS2_peak_319	7	+	3.74056	4.56432	0.75855	72	chr10	unknown	gene	49093680	49095843	-	C130030K03Rik	C130030K03Rik		NR_046212	TSS9223
chr10	51053421	51053512	MACS2_peak_320	7	+	3.71526	4.50968	0.75855	49	chr10	unknown	gene	50895650	50984341	+	Sim1	Sim1	P7016	NM_011376	TSS18861
chr10	51053421	51053512	MACS2_peak_320	7	+	3.71526	4.50968	0.75855	49	chr10	unknown	gene	51480611	51486329	+	Lilr4b	Lilr4b	P19730	NM_008147	TSS3747
chr10	53775494	53775614	MACS2_peak_321	28	+	5.63936	7.79234	2.86435	46	chr10	unknown	gene	53633144	53750880	-	Fam184a	Fam184a	P7433	NM_001081428	TSS5010
chr10	53775494	53775614	MACS2_peak_321	28	+	5.63936	7.79234	2.86435	46	chr10	unknown	gene	53906032	54075796	-	Man1a	Man1a	P12423	NM_008548	TSS21271
chr10	54065395	54065486	MACS2_peak_322	7	+	3.45805	3.99349	0.75855	2	chr10	unknown	gene	53633144	53750880	-	Fam184a	Fam184a	P7433	NM_001081428	TSS5010
chr10	54065395	54065486	MACS2_peak_322	7	+	3.45805	3.99349	0.75855	2	chr10	unknown	gene	54075921	54081081	+	Gm16998	Gm16998		NR_038016	TSS22256
chr10	54176542	54176647	MACS2_peak_323	13	+	4.51669	5.88074	1.3392	18	chr10	unknown	gene	54075921	54081081	+	Gm16998	Gm16998		NR_038016	TSS22256
chr10	54176542	54176647	MACS2_peak_323	13	+	4.51669	5.88074	1.3392	18	chr10	unknown	gene	56014293	56228632	-	Tbc1d32	Tbc1d32	P24378	NM_001033385	TSS8730
chr10	58389391	58389482	MACS2_peak_324	13	+	4.31251	5.44742	1.3392	82	chr10	unknown	gene	58255525	58304164	+	Gcc2	Gcc2	P22369	NM_027375	TSS11503
chr10	58389391	58389482	MACS2_peak_324	13	+	4.31251	5.44742	1.3392	82	chr10	unknown	gene	58446851	58493968	+	Ranbp2	Ranbp2	P9562	NM_011240	TSS19305
chr10	60005729	60005837	MACS2_peak_325	20	+	5.03127	6.70315	2.03091	64	chr10	unknown	gene	59987908	60003112	-	Anapc16	Anapc16	P9158	NM_025514	TSS1819
chr10	60005729	60005837	MACS2_peak_325	20	+	5.03127	6.70315	2.03091	64	chr10	unknown	gene	60106256	60131481	+	Spock2	Spock2	P22842	NM_052994	TSS19957
chr10	65177277	65177430	MACS2_peak_326	23	+	5.26947	7.21205	2.32792	43	chr10	unknown	gene	63430097	65002833	+	Ctnna3	Ctnna3	P16728	NM_177612	TSS10244
chr10	65177277	65177430	MACS2_peak_326	23	+	5.26947	7.21205	2.32792	43	chr10	unknown	gene	66120608	66124064	-	1700023F02Rik	1700023F02Rik		NR_038039	TSS23937
chr10	68192310	68192401	MACS2_peak_327	10	+	4.07277	4.98245	1.08567	58	chr10	unknown	gene	67979597	68041917	+	Rtkn2	Rtkn2	P10782	NM_001081346	TSS6615
chr10	68192310	68192401	MACS2_peak_327	10	+	4.07277	4.98245	1.08567	58	chr10	unknown	gene	68319064	68321142	-	4930545H06Rik	4930545H06Rik		NR_045357	TSS27480
chr10	68446267	68446542	MACS2_peak_328	18	+	4.90299	6.44649	1.82743	242	chr10	unknown	gene	68319064	68321142	-	4930545H06Rik	4930545H06Rik		NR_045357	TSS27480
chr10	68446267	68446542	MACS2_peak_328	18	+	4.90299	6.44649	1.82743	242	chr10	unknown	gene	68723745	68778857	+	Tmem26	Tmem26	P3056	NM_177794	TSS27213
chr10	68586806	68586909	MACS2_peak_329	12	+	4.17595	5.17759	1.24227	76	chr10	unknown	gene	68430955	68541857	-	1700040L02Rik	1700040L02Rik	P18165	NM_028491	TSS615
chr10	68586806	68586909	MACS2_peak_329	12	+	4.17595	5.17759	1.24227	76	chr10	unknown	gene	68723745	68778857	+	Tmem26	Tmem26	P3056	NM_177794	TSS27213
chr10	68856389	68856480	MACS2_peak_330	13	+	4.51669	5.88074	1.3392	2	chr10	unknown	gene	68723745	68778857	+	Tmem26	Tmem26	P3056	NM_177794	TSS27213
chr10	68856389	68856480	MACS2_peak_330	13	+	4.51669	5.88074	1.3392	2	chr10	unknown	gene	69208551	69289689	+	Rhobtb1	Rhobtb1	P20606	NM_001252636	TSS24939
chr10	69337634	69337725	MACS2_peak_331	11	+	4.09808	5.02969	1.12528	41	chr10	unknown	gene	69208551	69289689	+	Rhobtb1	Rhobtb1	P20606	NM_001252636	TSS24939
chr10	69337634	69337725	MACS2_peak_331	11	+	4.09808	5.02969	1.12528	41	chr10	unknown	gene	69533707	70027436	+	Ank3	Ank3	P15190	NM_170689	TSS1379
chr10	70080989	70081116	MACS2_peak_332	35	+	6.07165	8.598	3.58294	66	chr10	unknown	gene	69533707	70027436	+	Ank3	Ank3	P15190	NM_170689	TSS1379
chr10	70080989	70081116	MACS2_peak_332	35	+	6.07165	8.598	3.58294	66	chr10	unknown	gene	70097120	70189278	+	Ccdc6	Ccdc6	P24362	NM_001111121	TSS12260
chr10	70624352	70624572	MACS2_peak_333	13	+	4.34091	5.50537	1.3392	206	chr10	unknown	gene	70557685	70599107	-	Phyhipl	Phyhipl	P8392	NM_001162846	TSS20329
chr10	70624352	70624572	MACS2_peak_333	13	+	4.34091	5.50537	1.3392	206	chr10	unknown	gene	70925095	71159616	-	Bicc1	Bicc1	P16060	NM_031397	TSS2292
chr10	71370757	71370848	MACS2_peak_334	13	+	4.51669	5.88074	1.3392	23	chr10	unknown	gene	71330493	71344754	-	Cisd1	Cisd1	P15380	NM_134007	TSS423
chr10	71370757	71370848	MACS2_peak_334	13	+	4.51669	5.88074	1.3392	23	chr10	unknown	gene	71979884	71980690	-	1700049L16Rik	1700049L16Rik		NR_003644	TSS13326
chr10	71645441	71645532	MACS2_peak_335	13	+	4.34091	5.50537	1.3392	10	chr10	unknown	gene	71347792	71381818	+	Ipmk	Ipmk	P7179	NM_027184	TSS6045
chr10	71645441	71645532	MACS2_peak_335	13	+	4.34091	5.50537	1.3392	10	chr10	unknown	gene	71979884	71980690	-	1700049L16Rik	1700049L16Rik		NR_003644	TSS13326
chr10	75981367	75981458	MACS2_peak_336	7	+	3.7639	4.6155	0.75855	71	chr10	unknown	gene	75948311	75949462	+	Vpreb3	Vpreb3	P25580	NM_009514	TSS3928
chr10	75981367	75981458	MACS2_peak_336	7	+	3.7639	4.6155	0.75855	71	chr10	unknown	gene	76008925	76009017	+	Mir6409	Mir6409		NR_105836	TSS489
chr10	82861153	82861244	MACS2_peak_337	15	+	4.75156	6.15633	1.58089	52	chr10	unknown	gene	82812122	82824242	+	1700028I16Rik	1700028I16Rik		NR_038042	TSS13615
chr10	82861153	82861244	MACS2_peak_337	15	+	4.75156	6.15633	1.58089	52	chr10	unknown	gene	82866625	82867834	+	Eid3	Eid3	P7651	NM_025499	TSS11485
chr10	84335523	84335627	MACS2_peak_338	13	+	4.51669	5.88074	1.3392	50	chr10	unknown	gene	83722864	83762762	+	1500009L16Rik	1500009L16Rik	P12715	NM_001145198	TSS21227
chr10	84335523	84335627	MACS2_peak_338	13	+	4.51669	5.88074	1.3392	50	chr10	unknown	gene	84371318	84440357	-	Nuak1	Nuak1	P3389	NM_001004363	TSS8202
chr10	84641873	84641982	MACS2_peak_339	13	+	4.28449	5.39087	1.3392	37	chr10	unknown	gene	84576946	84613726	+	Tcp11l2	Tcp11l2	P24371	NM_146008	TSS15987
chr10	84641873	84641982	MACS2_peak_339	13	+	4.28449	5.39087	1.3392	37	chr10	unknown	gene	84756047	84905227	+	Rfx4	Rfx4	P12206	NM_001024918	TSS18610
chr10	85057418	85057509	MACS2_peak_340	35	+	6.02225	8.60076	3.58294	31	chr10	unknown	gene	84917612	85015187	+	Ric8b	Ric8b	P2077	NM_001013441	TSS24442
chr10	85057418	85057509	MACS2_peak_340	35	+	6.02225	8.60076	3.58294	31	chr10	unknown	gene	85097018	85102495	-	Fhl4	Fhl4	P8349	NM_010214	TSS10530
chr10	86684919	86685010	MACS2_peak_341	23	+	5.26947	7.21205	2.32792	65	chr10	unknown	gene	86048745	86498896	-	Syn3	Syn3	P4416	NM_013722	TSS2158
chr10	86684919	86685010	MACS2_peak_341	23	+	5.26947	7.21205	2.32792	65	chr10	unknown	gene	86685526	86689954	+	1810014B01Rik	1810014B01Rik		NR_015572	TSS20839
chr10	87709819	87709941	MACS2_peak_342	23	+	5.26947	7.21205	2.32792	70	chr10	unknown	gene	87521794	87583578	+	Pah	Pah	P2486	NM_008777	TSS15624
chr10	87709819	87709941	MACS2_peak_342	23	+	5.26947	7.21205	2.32792	70	chr10	unknown	gene	87859055	87930734	+	Igf1	Igf1	P583	NM_010512	TSS25669
chr10	87833733	87833824	MACS2_peak_343	21	+	5.13196	6.91269	2.19729	33	chr10	unknown	gene	87521794	87583578	+	Pah	Pah	P2486	NM_008777	TSS15624
chr10	87833733	87833824	MACS2_peak_343	21	+	5.13196	6.91269	2.19729	33	chr10	unknown	gene	87859055	87930734	+	Igf1	Igf1	P583	NM_010512	TSS25669
chr10	87971407	87971498	MACS2_peak_344	7	+	3.66569	4.40483	0.75855	16	chr10	unknown	gene	87966670	87968017	+	Tyms-ps	Tyms-ps		NR_000040	TSS27627
chr10	87971407	87971498	MACS2_peak_344	7	+	3.66569	4.40483	0.75855	16	chr10	unknown	gene	88091071	88092189	+	Pmch	Pmch	P8022	NM_029971	TSS13999
chr10	88125693	88125850	MACS2_peak_345	11	+	4.09808	5.02969	1.12528	27	chr10	unknown	gene	88091071	88092189	+	Pmch	Pmch	P8022	NM_029971	TSS13999
chr10	88125693	88125850	MACS2_peak_345	11	+	4.09808	5.02969	1.12528	27	chr10	unknown	gene	88146991	88178247	+	Nup37	Nup37	P8889	NM_027191	TSS17904
chr10	89078639	89078730	MACS2_peak_346	13	+	4.51669	5.88074	1.3392	21	chr10	unknown	gene	88885991	88926335	+	Slc5a8	Slc5a8	P20263	NM_145423	TSS6680
chr10	89078639	89078730	MACS2_peak_346	13	+	4.51669	5.88074	1.3392	21	chr10	unknown	gene	89408822	89443967	-	Gas2l3	Gas2l3	P8051	NM_001284344	TSS22928
chr10	89117477	89117568	MACS2_peak_347	13	+	4.36967	5.5648	1.3392	42	chr10	unknown	gene	88885991	88926335	+	Slc5a8	Slc5a8	P20263	NM_145423	TSS6680
chr10	89117477	89117568	MACS2_peak_347	13	+	4.36967	5.5648	1.3392	42	chr10	unknown	gene	89408822	89443967	-	Gas2l3	Gas2l3	P8051	NM_001284344	TSS22928
chr10	89862391	89862482	MACS2_peak_348	13	+	4.51669	5.88074	1.3392	14	chr10	unknown	gene	89744990	89818051	+	Uhrf1bp1l	Uhrf1bp1l	P20796	NM_029166	TSS16170
chr10	89862391	89862482	MACS2_peak_348	13	+	4.51669	5.88074	1.3392	14	chr10	unknown	gene	89873508	90969914	+	Anks1b	Anks1b	P18232	NM_001128086	TSS18277
chr10	90847190	90847281	MACS2_peak_349	23	+	5.26947	7.21205	2.32792	57	chr10	unknown	gene	89744990	89818051	+	Uhrf1bp1l	Uhrf1bp1l	P20796	NM_029166	TSS16170
chr10	90847190	90847281	MACS2_peak_349	23	+	5.26947	7.21205	2.32792	57	chr10	unknown	gene	90989310	91082743	-	Apaf1	Apaf1	P23944	NM_001042558	TSS18154
chr10	93680636	93680735	MACS2_peak_350	23	+	5.26947	7.21205	2.32792	65	chr10	unknown	gene	93665243	93665854	-	Gm8580	Gm8580		NR_027478	TSS15508
chr10	93680636	93680735	MACS2_peak_350	23	+	5.26947	7.21205	2.32792	65	chr10	unknown	gene	93831554	93857928	+	Usp44	Usp44	P9270	NM_001206851	TSS24105
chr10	93689817	93690133	MACS2_peak_351	10	+	4.04776	4.93617	1.04625	183	chr10	unknown	gene	93674217	93683322	-	Gm15915	Gm15915		NR_038017	TSS12525
chr10	93689817	93690133	MACS2_peak_351	10	+	4.04776	4.93617	1.04625	183	chr10	unknown	gene	93831554	93857928	+	Usp44	Usp44	P9270	NM_001206851	TSS24105
chr10	94758516	94758615	MACS2_peak_352	23	+	5.36409	7.26321	2.37531	35	chr10	unknown	gene	94673492	94688613	-	Cep83os	Cep83os		NR_015524	TSS9415
chr10	94758516	94758615	MACS2_peak_352	23	+	5.36409	7.26321	2.37531	35	chr10	unknown	gene	94790865	94944578	-	Plxnc1	Plxnc1	P15159	NM_018797	TSS6810
chr10	95003790	95003937	MACS2_peak_353	17	+	4.87194	6.38592	1.77838	76	chr10	unknown	gene	94790865	94944578	-	Plxnc1	Plxnc1	P15159	NM_018797	TSS6810
chr10	95003790	95003937	MACS2_peak_353	17	+	4.87194	6.38592	1.77838	76	chr10	unknown	gene	95120581	95145825	-	Gm29684	Gm29684		NR_131146	TSS20712
chr10	95062645	95062736	MACS2_peak_354	19	+	4.99857	6.6367	1.97891	39	chr10	unknown	gene	94790865	94944578	-	Plxnc1	Plxnc1	P15159	NM_018797	TSS6810
chr10	95062645	95062736	MACS2_peak_354	19	+	4.99857	6.6367	1.97891	39	chr10	unknown	gene	95120581	95145825	-	Gm29684	Gm29684		NR_131146	TSS20712
chr10	95117729	95117820	MACS2_peak_355	14	+	4.66511	5.99612	1.4409	35	chr10	unknown	gene	94790865	94944578	-	Plxnc1	Plxnc1	P15159	NM_018797	TSS6810
chr10	95117729	95117820	MACS2_peak_355	14	+	4.66511	5.99612	1.4409	35	chr10	unknown	gene	95120581	95145825	-	Gm29684	Gm29684		NR_131146	TSS20712
chr10	96077623	96077819	MACS2_peak_356	123	+	10.4399	17.69	12.3254	55	chr10	unknown	gene	95940662	96042204	+	Eea1	Eea1	P19724	NM_001001932	TSS6980
chr10	96077623	96077819	MACS2_peak_356	123	+	10.4399	17.69	12.3254	55	chr10	unknown	gene	96226206	96248708	+	4930459C07Rik	4930459C07Rik		NR_110448	TSS26097
chr10	96262702	96262793	MACS2_peak_357	23	+	5.23678	7.13937	2.32792	45	chr10	unknown	gene	96226206	96248708	+	4930459C07Rik	4930459C07Rik		NR_110448	TSS26097
chr10	96262702	96262793	MACS2_peak_357	23	+	5.23678	7.13937	2.32792	45	chr10	unknown	gene	96617000	96618643	+	Btg1	Btg1	P25603	NM_007569	TSS7862
chr10	96358249	96358340	MACS2_peak_358	13	+	4.34091	5.50537	1.3392	2	chr10	unknown	gene	96226206	96248708	+	4930459C07Rik	4930459C07Rik		NR_110448	TSS26097
chr10	96358249	96358340	MACS2_peak_358	13	+	4.34091	5.50537	1.3392	2	chr10	unknown	gene	96617000	96618643	+	Btg1	Btg1	P25603	NM_007569	TSS7862
chr10	96719946	96720078	MACS2_peak_359	15	+	4.75156	6.15633	1.58089	48	chr10	unknown	gene	96617000	96618643	+	Btg1	Btg1	P25603	NM_007569	TSS7862
chr10	96719946	96720078	MACS2_peak_359	15	+	4.75156	6.15633	1.58089	48	chr10	unknown	gene	97035767	97061059	+	4930556N09Rik	4930556N09Rik		NR_045358	TSS6249
chr10	97094873	97094964	MACS2_peak_360	18	+	4.90299	6.44649	1.82743	27	chr10	unknown	gene	97035767	97061059	+	4930556N09Rik	4930556N09Rik		NR_045358	TSS6249
chr10	97094873	97094964	MACS2_peak_360	18	+	4.90299	6.44649	1.82743	27	chr10	unknown	gene	97423477	97423562	+	Mir3966	Mir3966		NR_039547	TSS1360
chr10	97179849	97179940	MACS2_peak_361	22	+	5.16643	6.98622	2.25118	42	chr10	unknown	gene	97035767	97061059	+	4930556N09Rik	4930556N09Rik		NR_045358	TSS6249
chr10	97179849	97179940	MACS2_peak_361	22	+	5.16643	6.98622	2.25118	42	chr10	unknown	gene	97423477	97423562	+	Mir3966	Mir3966		NR_039547	TSS1360
chr10	97424318	97424409	MACS2_peak_362	32	+	5.8651	8.25694	3.2954	58	chr10	unknown	gene	97423477	97423562	+	Mir3966	Mir3966		NR_039547	TSS1360
chr10	97424318	97424409	MACS2_peak_362	32	+	5.8651	8.25694	3.2954	58	chr10	unknown	gene	97479499	97517655	+	Dcn	Dcn	P9016	NM_001190451	TSS18192
chr10	97486333	97486482	MACS2_peak_363	10	+	4.04776	4.93617	1.04625	71	chr10	unknown	gene	97423477	97423562	+	Mir3966	Mir3966		NR_039547	TSS1360
chr10	97486333	97486482	MACS2_peak_363	10	+	4.04776	4.93617	1.04625	71	chr10	unknown	gene	97565500	97572051	+	Lum	Lum	P10455	NM_008524	TSS18681
chr10	98126275	98126366	MACS2_peak_364	13	+	4.22952	5.28177	1.31871	13	chr10	unknown	gene	97681413	97967090	-	Gm10754	Gm10754		NR_033537	TSS1353
chr10	98126275	98126366	MACS2_peak_364	13	+	4.22952	5.28177	1.31871	13	chr10	unknown	gene	98299926	98351867	-	Gm8633	Gm8633		NR_045179	TSS26336
chr10	98173917	98174008	MACS2_peak_365	13	+	4.34091	5.50537	1.3392	44	chr10	unknown	gene	97681413	97967090	-	Gm10754	Gm10754		NR_033537	TSS1353
chr10	98173917	98174008	MACS2_peak_365	13	+	4.34091	5.50537	1.3392	44	chr10	unknown	gene	98299926	98351867	-	Gm8633	Gm8633		NR_045179	TSS26336
chr10	98543463	98543604	MACS2_peak_366	23	+	5.26947	7.21205	2.32792	77	chr10	unknown	gene	98299926	98351867	-	Gm8633	Gm8633		NR_045179	TSS26336
chr10	98543463	98543604	MACS2_peak_366	23	+	5.26947	7.21205	2.32792	77	chr10	unknown	gene	98915151	99023119	+	Atp2b1	Atp2b1	P22315	NM_026482	TSS25045
chr10	99007508	99007616	MACS2_peak_367	13	+	4.34091	5.50537	1.3392	45	chr10	unknown	gene	98299926	98351867	-	Gm8633	Gm8633		NR_045179	TSS26336
chr10	99007508	99007616	MACS2_peak_367	13	+	4.34091	5.50537	1.3392	45	chr10	unknown	gene	99107170	99196730	+	Poc1b	Poc1b	P22544	NM_027740	TSS4111
chr10	99172503	99172594	MACS2_peak_368	13	+	4.22952	5.28177	1.31871	10	chr10	unknown	gene	99108134	99110151	+	Galnt4	Galnt4	P1354	NM_015737	TSS15890
chr10	99172503	99172594	MACS2_peak_368	13	+	4.22952	5.28177	1.31871	10	chr10	unknown	gene	99263230	99266299	+	Dusp6	Dusp6	P5223	NM_026268	TSS388
chr10	99949105	99949196	MACS2_peak_369	16	+	4.78109	6.21193	1.62927	36	chr10	unknown	gene	99757704	99759201	-	Csl	Csl	P2148	NM_027945	TSS3132
chr10	99949105	99949196	MACS2_peak_369	16	+	4.78109	6.21193	1.62927	36	chr10	unknown	gene	100015823	100100412	+	Kitl	Kitl	P23606	NM_013598	TSS3961
chr10	100300337	100300430	MACS2_peak_370	31	+	5.82147	8.1379	3.18452	28	chr10	unknown	gene	100015823	100100412	+	Kitl	Kitl	P23606	NM_013598	TSS3961
chr10	100300337	100300430	MACS2_peak_370	31	+	5.82147	8.1379	3.18452	28	chr10	unknown	gene	100335675	100382539	+	Gm4312	Gm4312	P415	NM_001166636	TSS27673
chr10	100326313	100326410	MACS2_peak_371	40	+	6.17076	9.08297	4.03867	29	chr10	unknown	gene	100015823	100100412	+	Kitl	Kitl	P23606	NM_013598	TSS3961
chr10	100326313	100326410	MACS2_peak_371	40	+	6.17076	9.08297	4.03867	29	chr10	unknown	gene	100335675	100382539	+	Gm4312	Gm4312	P415	NM_001166636	TSS27673
chr10	100883620	100883771	MACS2_peak_372	19	+	4.99857	6.6367	1.97891	74	chr10	unknown	gene	100592385	100618101	+	1700017N19Rik	1700017N19Rik	P26087	NM_001081246	TSS9409
chr10	100883620	100883771	MACS2_peak_372	19	+	4.99857	6.6367	1.97891	74	chr10	unknown	gene	101681486	102389363	+	Mgat4c	Mgat4c	P12852	NM_001205098	TSS11133
chr10	101555289	101555423	MACS2_peak_373	13	+	4.51669	5.88074	1.3392	51	chr10	unknown	gene	100592385	100618101	+	1700017N19Rik	1700017N19Rik	P26087	NM_001081246	TSS9409
chr10	101555289	101555423	MACS2_peak_373	13	+	4.51669	5.88074	1.3392	51	chr10	unknown	gene	101681486	102389363	+	Mgat4c	Mgat4c	P12852	NM_001205098	TSS11133
chr10	103207040	103207131	MACS2_peak_374	23	+	5.26947	7.21205	2.32792	38	chr10	unknown	gene	103007846	103028606	-	Alx1	Alx1	P18267	NM_172553	TSS14741
chr10	103207040	103207131	MACS2_peak_374	23	+	5.26947	7.21205	2.32792	38	chr10	unknown	gene	103367807	103418394	+	Slc6a15	Slc6a15	P9901	NM_001252330	TSS1668
chr10	103221070	103221161	MACS2_peak_375	27	+	5.60342	7.72112	2.79954	23	chr10	unknown	gene	103007846	103028606	-	Alx1	Alx1	P18267	NM_172553	TSS14741
chr10	103221070	103221161	MACS2_peak_375	27	+	5.60342	7.72112	2.79954	23	chr10	unknown	gene	103367807	103418394	+	Slc6a15	Slc6a15	P9901	NM_001252330	TSS1668
chr10	103703212	103703303	MACS2_peak_376	18	+	4.90299	6.44649	1.82743	64	chr10	unknown	gene	103367807	103418394	+	Slc6a15	Slc6a15	P9901	NM_001252330	TSS1668
chr10	103703212	103703303	MACS2_peak_376	18	+	4.90299	6.44649	1.82743	64	chr10	unknown	gene	104142986	104196203	+	Gm8764	Gm8764	P19612	NM_001270900	TSS9627
chr10	103908128	103908267	MACS2_peak_377	12	+	4.17595	5.17759	1.24227	33	chr10	unknown	gene	103367807	103418394	+	Slc6a15	Slc6a15	P9901	NM_001252330	TSS1668
chr10	103908128	103908267	MACS2_peak_377	12	+	4.17595	5.17759	1.24227	33	chr10	unknown	gene	104142986	104196203	+	Gm8764	Gm8764	P19612	NM_001270900	TSS9627
chr10	104031966	104032072	MACS2_peak_378	30	+	5.75002	8.01616	3.07128	66	chr10	unknown	gene	103367807	103418394	+	Slc6a15	Slc6a15	P9901	NM_001252330	TSS1668
chr10	104031966	104032072	MACS2_peak_378	30	+	5.75002	8.01616	3.07128	66	chr10	unknown	gene	104142986	104196203	+	Gm8764	Gm8764	P19612	NM_001270900	TSS9627
chr10	104662475	104662566	MACS2_peak_379	21	+	5.09795	6.84106	2.13796	19	chr10	unknown	gene	104287268	104287376	+	Mir6411	Mir6411		NR_105838	TSS22870
chr10	104662475	104662566	MACS2_peak_379	21	+	5.09795	6.84106	2.13796	19	chr10	unknown	gene	105187663	105573749	-	Tmtc2	Tmtc2	P23423	NM_177368	TSS10795
chr10	104969044	104969135	MACS2_peak_380	7	+	3.7639	4.6155	0.75855	9	chr10	unknown	gene	104287268	104287376	+	Mir6411	Mir6411		NR_105838	TSS22870
chr10	104969044	104969135	MACS2_peak_380	7	+	3.7639	4.6155	0.75855	9	chr10	unknown	gene	105187663	105573749	-	Tmtc2	Tmtc2	P23423	NM_177368	TSS10795
chr10	104989740	104989831	MACS2_peak_381	33	+	5.90449	8.3414	3.37031	23	chr10	unknown	gene	104287268	104287376	+	Mir6411	Mir6411		NR_105838	TSS22870
chr10	104989740	104989831	MACS2_peak_381	33	+	5.90449	8.3414	3.37031	23	chr10	unknown	gene	105187663	105573749	-	Tmtc2	Tmtc2	P23423	NM_177368	TSS10795
chr10	105525999	105526095	MACS2_peak_382	23	+	5.26947	7.21205	2.32792	32	chr10	unknown	gene	104287268	104287376	+	Mir6411	Mir6411		NR_105838	TSS22870
chr10	105525999	105526095	MACS2_peak_382	23	+	5.26947	7.21205	2.32792	32	chr10	unknown	gene	105574550	105583870	+	Gm15663	Gm15663		NR_038032	TSS4109
chr10	105842249	105842340	MACS2_peak_383	14	+	4.66511	5.99612	1.4409	79	chr10	unknown	gene	105763184	105841319	-	Mettl25	Mettl25	P6481	NM_207522	TSS5179
chr10	105842249	105842340	MACS2_peak_383	14	+	4.66511	5.99612	1.4409	79	chr10	unknown	gene	106470309	106933468	+	Ppfia2	Ppfia2	P6015	NM_177373	TSS6305
chr10	106005339	106005430	MACS2_peak_384	20	+	5.03127	6.70315	2.03091	38	chr10	unknown	gene	105841478	105847178	+	Ccdc59	Ccdc59	P16200	NM_025602	TSS4130
chr10	106005339	106005430	MACS2_peak_384	20	+	5.03127	6.70315	2.03091	38	chr10	unknown	gene	106470309	106933468	+	Ppfia2	Ppfia2	P6015	NM_177373	TSS6305
chr10	106681795	106681886	MACS2_peak_385	12	+	4.20256	5.22909	1.28062	68	chr10	unknown	gene	106555194	106602480	-	4930532I03Rik	4930532I03Rik		NR_131027	TSS2769
chr10	106681795	106681886	MACS2_peak_385	12	+	4.20256	5.22909	1.28062	68	chr10	unknown	gene	106936163	107123583	-	Acss3	Acss3	P11215	NM_001142804	TSS23941
chr10	107769495	107769626	MACS2_peak_386	23	+	5.26947	7.21205	2.32792	90	chr10	unknown	gene	107517359	107719872	-	Ptprq	Ptprq	P11722	NM_001081432	TSS2708
chr10	107769495	107769626	MACS2_peak_386	23	+	5.26947	7.21205	2.32792	90	chr10	unknown	gene	107946644	107977832	+	Gm29685	Gm29685		NR_131147	TSS19712
chr10	109018714	109018882	MACS2_peak_387	7	+	3.50214	4.07747	0.75855	89	chr10	unknown	gene	108497649	109010975	-	Syt1	Syt1	P18537	NM_009306	TSS25916
chr10	109018714	109018882	MACS2_peak_387	7	+	3.50214	4.07747	0.75855	89	chr10	unknown	gene	109683438	110000219	-	Nav3	Nav3	P2711	NM_001081035	TSS8082
chr10	109341317	109341482	MACS2_peak_388	12	+	4.14966	5.12722	1.204	84	chr10	unknown	gene	108497649	109010975	-	Syt1	Syt1	P18537	NM_009306	TSS25916
chr10	109341317	109341482	MACS2_peak_388	12	+	4.14966	5.12722	1.204	84	chr10	unknown	gene	109683438	110000219	-	Nav3	Nav3	P2711	NM_001081035	TSS8082
chr10	109734050	109734146	MACS2_peak_389	20	+	5.06439	6.77124	2.08291	55	chr10	unknown	gene	108497649	109010975	-	Syt1	Syt1	P18537	NM_009306	TSS25916
chr10	109734050	109734146	MACS2_peak_389	20	+	5.06439	6.77124	2.08291	55	chr10	unknown	gene	110600649	110615961	+	9230102K24Rik	9230102K24Rik		NR_028438	TSS3104
chr10	110023058	110023149	MACS2_peak_390	20	+	5.06439	6.77124	2.08291	40	chr10	unknown	gene	109683438	110000219	-	Nav3	Nav3	P2711	NM_001081035	TSS8082
chr10	110023058	110023149	MACS2_peak_390	20	+	5.06439	6.77124	2.08291	40	chr10	unknown	gene	110600649	110615961	+	9230102K24Rik	9230102K24Rik		NR_028438	TSS3104
chr10	110281812	110281959	MACS2_peak_391	7	+	3.50214	4.07747	0.75855	8	chr10	unknown	gene	109683438	110000219	-	Nav3	Nav3	P2711	NM_001081035	TSS8082
chr10	110281812	110281959	MACS2_peak_391	7	+	3.50214	4.07747	0.75855	8	chr10	unknown	gene	110600649	110615961	+	9230102K24Rik	9230102K24Rik		NR_028438	TSS3104
chr10	110352060	110352151	MACS2_peak_392	20	+	5.03127	6.70315	2.03091	14	chr10	unknown	gene	109683438	110000219	-	Nav3	Nav3	P2711	NM_001081035	TSS8082
chr10	110352060	110352151	MACS2_peak_392	20	+	5.03127	6.70315	2.03091	14	chr10	unknown	gene	110600649	110615961	+	9230102K24Rik	9230102K24Rik		NR_028438	TSS3104
chr10	111831150	111831241	MACS2_peak_393	12	+	4.20256	5.22909	1.28062	72	chr10	unknown	gene	111586718	111594273	-	4933440J02Rik	4933440J02Rik		NR_045344	TSS22384
chr10	111831150	111831241	MACS2_peak_393	12	+	4.20256	5.22909	1.28062	72	chr10	unknown	gene	111854520	111874376	-	Gm20758	Gm20758		NR_046029	TSS21752
chr10	111847755	111847846	MACS2_peak_394	18	+	4.90299	6.44649	1.82743	56	chr10	unknown	gene	111586718	111594273	-	4933440J02Rik	4933440J02Rik		NR_045344	TSS22384
chr10	111847755	111847846	MACS2_peak_394	18	+	4.90299	6.44649	1.82743	56	chr10	unknown	gene	111854520	111874376	-	Gm20758	Gm20758		NR_046029	TSS21752
chr10	112756506	112756597	MACS2_peak_395	7	+	3.66569	4.40483	0.75855	14	chr10	unknown	gene	112271122	112462092	+	Kcnc2	Kcnc2	P7846	NM_001025581	TSS7312
chr10	112756506	112756597	MACS2_peak_395	7	+	3.66569	4.40483	0.75855	14	chr10	unknown	gene	112925427	112928722	-	Atxn7l3b	Atxn7l3b	P7500	NM_001033474	TSS16346
chr10	113167091	113167215	MACS2_peak_396	13	+	4.22952	5.28177	1.31871	76	chr10	unknown	gene	112925427	112928722	-	Atxn7l3b	Atxn7l3b	P7500	NM_001033474	TSS16346
chr10	113167091	113167215	MACS2_peak_396	13	+	4.22952	5.28177	1.31871	76	chr10	unknown	gene	113586577	113614774	+	Mir669h	Mir669h		NR_035418	TSS11313
chr10	113896116	113896207	MACS2_peak_397	7	+	3.33222	3.76219	0.71769	18	chr10	unknown	gene	113586577	113614774	+	Mir669h	Mir669h		NR_035418	TSS11313
chr10	113896116	113896207	MACS2_peak_397	7	+	3.33222	3.76219	0.71769	18	chr10	unknown	gene	114398820	114801300	-	Trhde	Trhde	P17896	NM_146241	TSS23296
chr10	114206131	114206240	MACS2_peak_398	21	+	5.09795	6.84106	2.13796	27	chr10	unknown	gene	113586577	113614774	+	Mir669h	Mir669h		NR_035418	TSS11313
chr10	114206131	114206240	MACS2_peak_398	21	+	5.09795	6.84106	2.13796	27	chr10	unknown	gene	114398820	114801300	-	Trhde	Trhde	P17896	NM_146241	TSS23296
chr10	114619783	114619874	MACS2_peak_399	23	+	5.26947	7.21205	2.32792	50	chr10	unknown	gene	113586577	113614774	+	Mir669h	Mir669h		NR_035418	TSS11313
chr10	114619783	114619874	MACS2_peak_399	23	+	5.26947	7.21205	2.32792	50	chr10	unknown	gene	115078640	115184889	-	Tph2	Tph2	P282	NM_173391	TSS26303
chr10	115060730	115060821	MACS2_peak_400	13	+	4.51669	5.88074	1.3392	38	chr10	unknown	gene	114398820	114801300	-	Trhde	Trhde	P17896	NM_146241	TSS23296
chr10	115060730	115060821	MACS2_peak_400	13	+	4.51669	5.88074	1.3392	38	chr10	unknown	gene	115078640	115184889	-	Tph2	Tph2	P282	NM_173391	TSS26303
chr10	115764223	115764324	MACS2_peak_401	50	+	6.87285	10.159	5.05896	74	chr10	unknown	gene	115450313	115587493	-	Lgr5	Lgr5	P25827	NM_010195	TSS2467
chr10	115764223	115764324	MACS2_peak_401	50	+	6.87285	10.159	5.05896	74	chr10	unknown	gene	115817283	115849396	+	Tspan8	Tspan8	P22306	NM_001168679	TSS82
chr10	115776629	115776720	MACS2_peak_402	7	+	3.66524	4.26823	0.75855	38	chr10	unknown	gene	115450313	115587493	-	Lgr5	Lgr5	P25827	NM_010195	TSS2467
chr10	115776629	115776720	MACS2_peak_402	7	+	3.66524	4.26823	0.75855	38	chr10	unknown	gene	115817283	115849396	+	Tspan8	Tspan8	P22306	NM_001168679	TSS82
chr10	115987375	115987466	MACS2_peak_403	13	+	4.28449	5.39087	1.3392	62	chr10	unknown	gene	115817283	115849396	+	Tspan8	Tspan8	P22306	NM_001168679	TSS82
chr10	115987375	115987466	MACS2_peak_403	13	+	4.28449	5.39087	1.3392	62	chr10	unknown	gene	116018362	116273826	+	Ptprr	Ptprr	P23661	NM_011217	TSS6919
chr10	116679808	116679899	MACS2_peak_404	12	+	4.17595	5.17759	1.24227	41	chr10	unknown	gene	116485160	116581457	-	Cnot2	Cnot2	P8171	NM_028082	TSS13238
chr10	116679808	116679899	MACS2_peak_404	12	+	4.17595	5.17759	1.24227	41	chr10	unknown	gene	116723066	116729177	-	1700030O20Rik	1700030O20Rik		NR_045345	TSS10046
chr10	117513830	117513921	MACS2_peak_405	13	+	4.51669	5.88074	1.3392	26	chr10	unknown	gene	117344667	117376898	-	Cpsf6	Cpsf6	P21040	NM_001013391	TSS8697
chr10	117513830	117513921	MACS2_peak_405	13	+	4.51669	5.88074	1.3392	26	chr10	unknown	gene	117629499	117683520	+	Cpm	Cpm	P7015	NM_027468	TSS2612
chr10	118531178	118531274	MACS2_peak_406	23	+	5.26947	7.21205	2.32792	83	chr10	unknown	gene	118441046	118445261	+	Ifng	Ifng	P4694	NM_008337	TSS20224
chr10	118531178	118531274	MACS2_peak_406	23	+	5.26947	7.21205	2.32792	83	chr10	unknown	gene	118859348	118868769	-	Dyrk2	Dyrk2	P25271	NM_001014390	TSS27522
chr10	119322604	119322695	MACS2_peak_407	13	+	4.51669	5.88074	1.3392	43	chr10	unknown	gene	119198811	119239708	-	Cand1	Cand1	P19383	NM_027994	TSS10734
chr10	119322604	119322695	MACS2_peak_407	13	+	4.51669	5.88074	1.3392	43	chr10	unknown	gene	119413443	119426864	+	1700025F24Rik	1700025F24Rik		NR_040578	TSS25710
chr10	119792215	119792306	MACS2_peak_408	29	+	5.67577	7.86521	2.93324	37	chr10	unknown	gene	119746061	119761699	-	Grip1os2	Grip1os2		NR_045359	TSS2034
chr10	119792215	119792306	MACS2_peak_408	29	+	5.67577	7.86521	2.93324	37	chr10	unknown	gene	119825203	119852390	-	Grip1os1	Grip1os1		NR_131760	TSS19131
chr10	120849330	120849421	MACS2_peak_409	20	+	5.06439	6.77124	2.08291	68	chr10	unknown	gene	120765731	120778886	+	4921513I03Rik	4921513I03Rik		NR_038003	TSS24804
chr10	120849330	120849421	MACS2_peak_409	20	+	5.06439	6.77124	2.08291	68	chr10	unknown	gene	120857628	120863328	+	Gm15910	Gm15910		NR_038023	TSS15801
chr10	120984918	120985015	MACS2_peak_410	23	+	5.26947	7.21205	2.32792	72	chr10	unknown	gene	120923410	120979326	-	Lemd3	Lemd3	P16914	NM_001081193	TSS1407
chr10	120984918	120985015	MACS2_peak_410	23	+	5.26947	7.21205	2.32792	72	chr10	unknown	gene	121034003	121099879	+	Wif1	Wif1	P10522	NM_011915	TSS19258
chr10	122316027	122316118	MACS2_peak_411	13	+	4.51669	5.88074	1.3392	20	chr10	unknown	gene	122119696	122130558	+	Gm4489	Gm4489		NR_027637	TSS9414
chr10	122316027	122316118	MACS2_peak_411	13	+	4.51669	5.88074	1.3392	20	chr10	unknown	gene	122448498	122452360	+	Avpr1a	Avpr1a	P23858	NM_016847	TSS24863
chr10	122734376	122734467	MACS2_peak_412	13	+	4.51669	5.88074	1.3392	33	chr10	unknown	gene	122679314	122679415	+	Mir8104	Mir8104		NR_106182	TSS5652
chr10	122734376	122734467	MACS2_peak_412	13	+	4.51669	5.88074	1.3392	33	chr10	unknown	gene	122985639	122985724	-	Mirlet7i	Mirlet7i		NR_029527	TSS1151
chr10	123648930	123649021	MACS2_peak_413	7	+	3.71526	4.50968	0.75855	5	chr10	unknown	gene	123105005	123196915	-	Usp15	Usp15	P2013	NM_001301628	TSS9533
chr10	123648930	123649021	MACS2_peak_413	7	+	3.71526	4.50968	0.75855	5	chr10	unknown	gene	124469073	124524488	+	4930503E24Rik	4930503E24Rik		NR_028310	TSS7390
chr10	124545076	124545209	MACS2_peak_414	61	+	7.43052	11.3079	6.16647	66	chr10	unknown	gene	124469073	124524488	+	4930503E24Rik	4930503E24Rik		NR_028310	TSS7390
chr10	124545076	124545209	MACS2_peak_414	61	+	7.43052	11.3079	6.16647	66	chr10	unknown	gene	125227484	125328535	-	Slc16a7	Slc16a7	P905	NM_011391	TSS26
chr10	125269697	125269788	MACS2_peak_415	13	+	4.39883	5.62577	1.3392	66	chr10	unknown	gene	124469073	124524488	+	4930503E24Rik	4930503E24Rik		NR_028310	TSS7390
chr10	125269697	125269788	MACS2_peak_415	13	+	4.39883	5.62577	1.3392	66	chr10	unknown	gene	125966218	126014920	+	Lrig3	Lrig3	P7711	NM_177152	TSS14007
chr10	126615552	126615643	MACS2_peak_416	13	+	4.51669	5.88074	1.3392	72	chr10	unknown	gene	125966218	126014920	+	Lrig3	Lrig3	P7711	NM_177152	TSS14007
chr10	126615552	126615643	MACS2_peak_416	13	+	4.51669	5.88074	1.3392	72	chr10	unknown	gene	126710281	126710391	-	Mir378d	Mir378d		NR_105841	TSS25398
chr10	126927831	126927922	MACS2_peak_417	13	+	4.45831	5.7527	1.3392	17	chr10	unknown	gene	126868427	126901288	-	Xrcc6bp1	Xrcc6bp1	P2856	NM_026858	TSS14513
chr10	126927831	126927922	MACS2_peak_417	13	+	4.45831	5.7527	1.3392	17	chr10	unknown	gene	126978716	126996486	+	Ctdsp2	Ctdsp2	P12829	NM_001113470	TSS24128
chr10	128095431	128095522	MACS2_peak_418	23	+	5.26947	7.21205	2.32792	58	chr10	unknown	gene	128083306	128090119	+	Atp5b	Atp5b	P6789	NM_016774	TSS1523
chr10	128095431	128095522	MACS2_peak_418	23	+	5.26947	7.21205	2.32792	58	chr10	unknown	gene	128129469	128180297	-	Rbms2	Rbms2	P21599	NM_001039080	TSS25016
chr10	128782819	128782910	MACS2_peak_419	35	+	6.02225	8.60076	3.58294	34	chr10	unknown	gene	128747878	128766090	+	Wibg	Wibg	P11673	NM_001253705	TSS603
chr10	128782819	128782910	MACS2_peak_419	35	+	6.02225	8.60076	3.58294	34	chr10	unknown	gene	128790909	128799100	+	Mmp19	Mmp19	P26614	NM_001164197	TSS12843
chr10	129568365	129568456	MACS2_peak_420	22	+	5.16643	6.98622	2.25118	42	chr10	unknown	gene	129540538	129541474	+	Olfr792	Olfr792	P5769	NM_001011849	TSS12054
chr10	129568365	129568456	MACS2_peak_420	22	+	5.16643	6.98622	2.25118	42	chr10	unknown	gene	129570656	129571619	+	Olfr794	Olfr794	P23236	NM_146378	TSS25881
chr10	129959296	129959392	MACS2_peak_421	13	+	4.51669	5.88074	1.3392	52	chr10	unknown	gene	129945103	129946060	-	Olfr818	Olfr818	P5350	NM_146777	TSS25667
chr10	129959296	129959392	MACS2_peak_421	13	+	4.51669	5.88074	1.3392	52	chr10	unknown	gene	129965735	129966698	-	Olfr819	Olfr819	P3896	NM_001165944	TSS23409
chr11	3103925	3104038	MACS2_peak_422	125	+	9.76161	17.9297	12.5538	67	chr11	unknown	gene	3124020	3131944	+	Pisd-ps1	Pisd-ps1		NR_003517	TSS10201
chr11	3573426	3573539	MACS2_peak_423	35	+	6.02225	8.60076	3.58294	31	chr11	unknown	gene	3517521	3539292	-	Smtn	Smtn	P8149	NM_001284428	TSS3480
chr11	3573426	3573539	MACS2_peak_423	35	+	6.02225	8.60076	3.58294	31	chr11	unknown	gene	3639784	3648814	-	Tug1	Tug1		NR_110490	TSS16719
chr11	3884141	3884232	MACS2_peak_424	7	+	3.7639	4.6155	0.75855	6	chr11	unknown	gene	3703730	3863867	-	Osbp2	Osbp2	P15984	NM_001302630	TSS24620
chr11	3884141	3884232	MACS2_peak_424	7	+	3.7639	4.6155	0.75855	6	chr11	unknown	gene	3886087	3895087	-	4921536K21Rik	4921536K21Rik	P15204	NM_026150	TSS27021
chr11	4096769	4096883	MACS2_peak_425	23	+	5.20137	7.06174	2.31103	46	chr11	unknown	gene	4091480	4095282	-	Mtfp1	Mtfp1	P5886	NM_026443	TSS10088
chr11	4096769	4096883	MACS2_peak_425	23	+	5.20137	7.06174	2.31103	46	chr11	unknown	gene	4097039	4118678	-	Sec14l2	Sec14l2	P11639	NM_144520	TSS12067
chr11	5397609	5397700	MACS2_peak_426	12	+	4.17595	5.17759	1.24227	35	chr11	unknown	gene	5191552	5261525	-	Kremen1	Kremen1	P11182	NM_032396	TSS8003
chr11	5397609	5397700	MACS2_peak_426	12	+	4.17595	5.17759	1.24227	35	chr11	unknown	gene	5520640	5525242	+	Xbp1	Xbp1	P15191	NM_013842	TSS27656
chr11	5433412	5433503	MACS2_peak_427	13	+	4.34091	5.50537	1.3392	29	chr11	unknown	gene	5191552	5261525	-	Kremen1	Kremen1	P11182	NM_032396	TSS8003
chr11	5433412	5433503	MACS2_peak_427	13	+	4.34091	5.50537	1.3392	29	chr11	unknown	gene	5520640	5525242	+	Xbp1	Xbp1	P15191	NM_013842	TSS27656
chr11	7665845	7665983	MACS2_peak_428	33	+	5.90449	8.3414	3.37031	64	chr11	unknown	gene	7206090	7213790	-	Igfbp3	Igfbp3	P19133	NM_008343	TSS4035
chr11	7665845	7665983	MACS2_peak_428	33	+	5.90449	8.3414	3.37031	64	chr11	unknown	gene	8431651	8664535	-	Tns3	Tns3	P6000	NM_001083587	TSS10318
chr11	11339895	11339986	MACS2_peak_429	13	+	4.51669	5.88074	1.3392	34	chr11	unknown	gene	11114015	11261520	+	Vwc2	Vwc2	P1037	NM_177033	TSS23336
chr11	11339895	11339986	MACS2_peak_429	13	+	4.51669	5.88074	1.3392	34	chr11	unknown	gene	11489265	11515100	+	4930415F15Rik	4930415F15Rik	P21205	NM_028669	TSS25490
chr11	11479588	11479679	MACS2_peak_430	23	+	5.26947	7.21205	2.32792	51	chr11	unknown	gene	11280039	11462364	-	Zpbp	Zpbp	P11689	NM_015785	TSS8924
chr11	11479588	11479679	MACS2_peak_430	23	+	5.26947	7.21205	2.32792	51	chr11	unknown	gene	11489265	11515100	+	4930415F15Rik	4930415F15Rik	P21205	NM_028669	TSS25490
chr11	14039626	14039717	MACS2_peak_431	35	+	6.02225	8.60076	3.58294	50	chr11	unknown	gene	12236675	12464722	-	Cobl	Cobl	P12945	NM_172496	TSS13136
chr11	14039626	14039717	MACS2_peak_431	35	+	6.02225	8.60076	3.58294	50	chr11	unknown	gene	14072102	14179041	-	4930554G24Rik	4930554G24Rik		NR_131011	TSS17979
chr11	14355664	14355831	MACS2_peak_432	13	+	4.25683	5.33568	1.3392	133	chr11	unknown	gene	14072102	14179041	-	4930554G24Rik	4930554G24Rik		NR_131011	TSS17979
chr11	14355664	14355831	MACS2_peak_432	13	+	4.25683	5.33568	1.3392	133	chr11	unknown	gene	14560335	14599225	-	1700046C09Rik	1700046C09Rik		NR_045918	TSS16657
chr11	16874516	16874643	MACS2_peak_433	13	+	4.36967	5.5648	1.3392	84	chr11	unknown	gene	16501637	16508193	-	Sec61g	Sec61g	P16389	NM_001109972	TSS25971
chr11	16874516	16874643	MACS2_peak_433	13	+	4.36967	5.5648	1.3392	84	chr11	unknown	gene	16934708	16951282	-	Eldr	Eldr		NR_110422	TSS13084
chr11	17037783	17037900	MACS2_peak_434	22	+	5.16643	6.98622	2.25118	39	chr11	unknown	gene	16971205	17008598	-	Plek	Plek	P19966	NM_019549	TSS25730
chr11	17037783	17037900	MACS2_peak_434	22	+	5.16643	6.98622	2.25118	39	chr11	unknown	gene	17051933	17078564	+	Cnrip1	Cnrip1	P13065	NM_029861	TSS1207
chr11	17609170	17609261	MACS2_peak_435	13	+	4.51669	5.88074	1.3392	36	chr11	unknown	gene	17257617	17266695	+	C1d	C1d	P1140	NM_020558	TSS25402
chr11	17609170	17609261	MACS2_peak_435	13	+	4.51669	5.88074	1.3392	36	chr11	unknown	gene	17938748	17953794	-	Etaa1	Etaa1	P2117	NM_026576	TSS4406
chr11	17856746	17856837	MACS2_peak_436	7	+	3.45805	3.99349	0.75855	27	chr11	unknown	gene	17257617	17266695	+	C1d	C1d	P1140	NM_020558	TSS25402
chr11	17856746	17856837	MACS2_peak_436	7	+	3.45805	3.99349	0.75855	27	chr11	unknown	gene	17938748	17953794	-	Etaa1	Etaa1	P2117	NM_026576	TSS4406
chr11	18344286	18344377	MACS2_peak_437	7	+	3.7639	4.6155	0.75855	22	chr11	unknown	gene	18095985	18103385	+	Gm12018	Gm12018		NR_131129	TSS7934
chr11	18344286	18344377	MACS2_peak_437	7	+	3.7639	4.6155	0.75855	22	chr11	unknown	gene	18880427	19018232	-	Meis1	Meis1	P4473	NM_001193271	TSS16317
chr11	18938718	18938812	MACS2_peak_438	18	+	4.93444	6.50843	1.87805	42	chr11	unknown	gene	18095985	18103385	+	Gm12018	Gm12018		NR_131129	TSS7934
chr11	18938718	18938812	MACS2_peak_438	18	+	4.93444	6.50843	1.87805	42	chr11	unknown	gene	19065274	19075740	+	4933406G16Rik	4933406G16Rik		NR_046037	TSS17469
chr11	19605403	19605494	MACS2_peak_439	20	+	5.06439	6.77124	2.08291	32	chr11	unknown	gene	19065274	19075740	+	4933406G16Rik	4933406G16Rik		NR_046037	TSS17469
chr11	19605403	19605494	MACS2_peak_439	20	+	5.06439	6.77124	2.08291	32	chr11	unknown	gene	19924441	20021447	+	Spred2	Spred2	P24909	NM_033523	TSS19661
chr11	19617129	19617264	MACS2_peak_440	20	+	5.06439	6.77124	2.08291	83	chr11	unknown	gene	19065274	19075740	+	4933406G16Rik	4933406G16Rik		NR_046037	TSS17469
chr11	19617129	19617264	MACS2_peak_440	20	+	5.06439	6.77124	2.08291	83	chr11	unknown	gene	19924441	20021447	+	Spred2	Spred2	P24909	NM_033523	TSS19661
chr11	19647067	19647186	MACS2_peak_441	13	+	4.42837	5.68838	1.3392	83	chr11	unknown	gene	19065274	19075740	+	4933406G16Rik	4933406G16Rik		NR_046037	TSS17469
chr11	19647067	19647186	MACS2_peak_441	13	+	4.42837	5.68838	1.3392	83	chr11	unknown	gene	19924441	20021447	+	Spred2	Spred2	P24909	NM_033523	TSS19661
chr11	20202670	20202761	MACS2_peak_442	13	+	4.22952	5.28177	1.31871	37	chr11	unknown	gene	20062303	20112852	-	Actr2	Actr2	P17749	NM_146243	TSS23818
chr11	20202670	20202761	MACS2_peak_442	13	+	4.22952	5.28177	1.31871	37	chr11	unknown	gene	20227036	20249424	-	Cep68	Cep68	P19348	NM_172260	TSS11331
chr11	21240521	21240612	MACS2_peak_443	11	+	4.09808	5.02969	1.12528	65	chr11	unknown	gene	21091323	21148523	+	Peli1	Peli1	P12238	NM_023324	TSS2971
chr11	21240521	21240612	MACS2_peak_443	11	+	4.09808	5.02969	1.12528	65	chr11	unknown	gene	21321125	21371267	-	Ugp2	Ugp2	P2451	NM_001290634	TSS10392
chr11	21404741	21404832	MACS2_peak_444	7	+	3.37314	3.83612	0.75855	27	chr11	unknown	gene	21321125	21371267	-	Ugp2	Ugp2	P2451	NM_001290634	TSS10392
chr11	21404741	21404832	MACS2_peak_444	7	+	3.37314	3.83612	0.75855	27	chr11	unknown	gene	21494729	21511180	-	4932414J04Rik	4932414J04Rik		NR_028259	TSS15916
chr11	21642069	21642204	MACS2_peak_445	7	+	3.7639	4.6155	0.75855	75	chr11	unknown	gene	21556691	21571732	-	Mdh1	Mdh1	P3577	NM_008618	TSS1466
chr11	21642069	21642204	MACS2_peak_445	7	+	3.7639	4.6155	0.75855	75	chr11	unknown	gene	21994763	22001651	-	Otx1	Otx1	P4724	NM_011023	TSS22829
chr11	23607876	23607967	MACS2_peak_446	13	+	4.34091	5.50537	1.3392	50	chr11	unknown	gene	23558059	23558842	-	Gm12060	Gm12060		NR_004857	TSS17257
chr11	23607876	23607967	MACS2_peak_446	13	+	4.34091	5.50537	1.3392	50	chr11	unknown	gene	23646478	23665844	-	Pex13	Pex13	P2880	NM_023651	TSS12320
chr11	24039832	24039923	MACS2_peak_447	13	+	4.45831	5.7527	1.3392	39	chr11	unknown	gene	23862645	23895038	-	Papolg	Papolg	P3813	NM_172555	TSS19670
chr11	24039832	24039923	MACS2_peak_447	13	+	4.45831	5.7527	1.3392	39	chr11	unknown	gene	24078055	24172800	+	Bcl11a	Bcl11a	P11660	NM_001242934	TSS10326
chr11	24672925	24673089	MACS2_peak_448	13	+	4.34091	5.50537	1.3392	80	chr11	unknown	gene	24481908	24569951	+	4933430M04Rik	4933430M04Rik		NR_045857	TSS15111
chr11	24672925	24673089	MACS2_peak_448	13	+	4.34091	5.50537	1.3392	80	chr11	unknown	gene	24721005	24730722	-	Gm10466	Gm10466		NR_033491	TSS15738
chr11	25205048	25205188	MACS2_peak_449	7	+	3.71526	4.50968	0.75855	88	chr11	unknown	gene	24721005	24730722	-	Gm10466	Gm10466		NR_033491	TSS15738
chr11	25205048	25205188	MACS2_peak_449	7	+	3.71526	4.50968	0.75855	88	chr11	unknown	gene	25326106	25367137	+	4933427E13Rik	4933427E13Rik		NR_045853	TSS17527
chr11	25581267	25581358	MACS2_peak_450	7	+	3.7639	4.6155	0.75855	83	chr11	unknown	gene	25326106	25367137	+	4933427E13Rik	4933427E13Rik		NR_045853	TSS17527
chr11	25581267	25581358	MACS2_peak_450	7	+	3.7639	4.6155	0.75855	83	chr11	unknown	gene	25616845	26210576	-	5730522E02Rik	5730522E02Rik		NR_027973	TSS4983
chr11	26230790	26230885	MACS2_peak_451	33	+	5.90449	8.3414	3.37031	42	chr11	unknown	gene	25616845	26210576	-	5730522E02Rik	5730522E02Rik		NR_027973	TSS4983
chr11	26230790	26230885	MACS2_peak_451	33	+	5.90449	8.3414	3.37031	42	chr11	unknown	gene	26387083	26471360	+	Fancl	Fancl	P26085	NM_025923	TSS12108
chr11	26479761	26479886	MACS2_peak_452	11	+	4.12371	5.07793	1.16524	73	chr11	unknown	gene	26387083	26471360	+	Fancl	Fancl	P26085	NM_025923	TSS12108
chr11	26479761	26479886	MACS2_peak_452	11	+	4.12371	5.07793	1.16524	73	chr11	unknown	gene	26785107	26787859	+	Gm12070	Gm12070		NR_002890	TSS11001
chr11	27587059	27587167	MACS2_peak_453	13	+	4.51669	5.88074	1.3392	81	chr11	unknown	gene	26785107	26787859	+	Gm12070	Gm12070		NR_002890	TSS11001
chr11	27587059	27587167	MACS2_peak_453	13	+	4.51669	5.88074	1.3392	81	chr11	unknown	gene	28385683	28583542	-	Ccdc85a	Ccdc85a	P15929	NM_001166661	TSS7164
chr11	28979680	28979771	MACS2_peak_454	13	+	4.34091	5.50537	1.3392	15	chr11	unknown	gene	28853204	28926318	+	Efemp1	Efemp1	P25053	NM_146015	TSS5707
chr11	28979680	28979771	MACS2_peak_454	13	+	4.34091	5.50537	1.3392	15	chr11	unknown	gene	29130750	29161483	+	Pnpt1	Pnpt1	P10938	NM_027869	TSS6792
chr11	29738195	29738286	MACS2_peak_455	13	+	4.42837	5.68838	1.3392	14	chr11	unknown	gene	29547949	29578231	+	Clhc1	Clhc1	P8905	NM_001163521	TSS3304
chr11	29738195	29738286	MACS2_peak_455	13	+	4.42837	5.68838	1.3392	14	chr11	unknown	gene	29743050	30026033	-	Eml6	Eml6	P18093	NM_146016	TSS515
chr11	30289191	30289282	MACS2_peak_456	13	+	4.36967	5.5648	1.3392	22	chr11	unknown	gene	30099394	30219726	-	Sptbn1	Sptbn1	P20386	NM_175836	TSS13554
chr11	30289191	30289282	MACS2_peak_456	13	+	4.36967	5.5648	1.3392	22	chr11	unknown	gene	30426005	30471764	-	4930505A04Rik	4930505A04Rik	P25312	NM_001100394	TSS13054
chr11	30515046	30515169	MACS2_peak_457	12	+	4.20256	5.22909	1.28062	35	chr11	unknown	gene	30426005	30471764	-	4930505A04Rik	4930505A04Rik	P25312	NM_001100394	TSS13054
chr11	30515046	30515169	MACS2_peak_457	12	+	4.20256	5.22909	1.28062	35	chr11	unknown	gene	30771774	30880361	+	Psme4	Psme4	P6367	NM_134013	TSS20159
chr11	30784160	30784266	MACS2_peak_458	30	+	5.75002	8.01616	3.07128	41	chr11	unknown	gene	30505991	30649379	-	Acyp2	Acyp2	P1826	NM_029344	TSS8157
chr11	30784160	30784266	MACS2_peak_458	30	+	5.75002	8.01616	3.07128	41	chr11	unknown	gene	30885357	30892719	+	Gpr75	Gpr75	P11320	NM_175490	TSS3106
chr11	34544302	34544591	MACS2_peak_459	135	+	10.6408	18.9732	13.5655	217	chr11	unknown	gene	34314821	34419905	+	Fam196b	Fam196b	P23281	NM_001025382	TSS17684
chr11	34544302	34544591	MACS2_peak_459	135	+	10.6408	18.9732	13.5655	217	chr11	unknown	gene	34809184	34833641	-	Spdl1	Spdl1	P10591	NM_027411	TSS7818
chr11	34544771	34544992	MACS2_peak_460	123	+	10.159	17.7464	12.3805	60	chr11	unknown	gene	34314821	34419905	+	Fam196b	Fam196b	P23281	NM_001025382	TSS17684
chr11	34544771	34544992	MACS2_peak_460	123	+	10.159	17.7464	12.3805	60	chr11	unknown	gene	34809184	34833641	-	Spdl1	Spdl1	P10591	NM_027411	TSS7818
chr11	34681681	34682199	MACS2_peak_461	195	+	11.8608	25.1196	19.5536	202	chr11	unknown	gene	34314821	34419905	+	Fam196b	Fam196b	P23281	NM_001025382	TSS17684
chr11	34681681	34682199	MACS2_peak_461	195	+	11.8608	25.1196	19.5536	202	chr11	unknown	gene	34809184	34833641	-	Spdl1	Spdl1	P10591	NM_027411	TSS7818
chr11	34682968	34683104	MACS2_peak_462	51	+	6.33398	10.2692	5.16579	62	chr11	unknown	gene	34314821	34419905	+	Fam196b	Fam196b	P23281	NM_001025382	TSS17684
chr11	34682968	34683104	MACS2_peak_462	51	+	6.33398	10.2692	5.16579	62	chr11	unknown	gene	34809184	34833641	-	Spdl1	Spdl1	P10591	NM_027411	TSS7818
chr11	34737130	34737230	MACS2_peak_463	49	+	6.77503	10.0402	4.94691	49	chr11	unknown	gene	34314821	34419905	+	Fam196b	Fam196b	P23281	NM_001025382	TSS17684
chr11	34737130	34737230	MACS2_peak_463	49	+	6.77503	10.0402	4.94691	49	chr11	unknown	gene	34809184	34833641	-	Spdl1	Spdl1	P10591	NM_027411	TSS7818
chr11	34973840	34973940	MACS2_peak_464	13	+	4.63699	5.94477	1.394	71	chr11	unknown	gene	34809184	34833641	-	Spdl1	Spdl1	P10591	NM_027411	TSS7818
chr11	34973840	34973940	MACS2_peak_464	13	+	4.63699	5.94477	1.394	71	chr11	unknown	gene	35121455	35708142	+	Slit3	Slit3	P5277	NM_011412	TSS22674
chr11	35421875	35421966	MACS2_peak_465	19	+	4.99857	6.6367	1.97891	34	chr11	unknown	gene	34809184	34833641	-	Spdl1	Spdl1	P10591	NM_027411	TSS7818
chr11	35421875	35421966	MACS2_peak_465	19	+	4.99857	6.6367	1.97891	34	chr11	unknown	gene	35616815	35616925	+	Mir218-2	Mir218-2		NR_029799	TSS295
chr11	36326780	36326871	MACS2_peak_466	13	+	4.31251	5.44742	1.3392	55	chr11	unknown	gene	35839177	35980089	-	Wwc1	Wwc1	P14089	NM_170779	TSS2477
chr11	36326780	36326871	MACS2_peak_466	13	+	4.31251	5.44742	1.3392	55	chr11	unknown	gene	37658988	37673166	+	Gm12128	Gm12128		NR_131154	TSS20214
chr11	36729269	36729360	MACS2_peak_467	13	+	4.34091	5.50537	1.3392	8	chr11	unknown	gene	35839177	35980089	-	Wwc1	Wwc1	P14089	NM_170779	TSS2477
chr11	36729269	36729360	MACS2_peak_467	13	+	4.34091	5.50537	1.3392	8	chr11	unknown	gene	37658988	37673166	+	Gm12128	Gm12128		NR_131154	TSS20214
chr11	37108991	37109082	MACS2_peak_468	13	+	4.39883	5.62577	1.3392	25	chr11	unknown	gene	36006655	36944166	-	Tenm2	Tenm2	P7880	NM_001290702	TSS17592
chr11	37108991	37109082	MACS2_peak_468	13	+	4.39883	5.62577	1.3392	25	chr11	unknown	gene	37658988	37673166	+	Gm12128	Gm12128		NR_131154	TSS20214
chr11	37250718	37250809	MACS2_peak_469	7	+	3.57041	4.21091	0.75855	68	chr11	unknown	gene	36006655	36944166	-	Tenm2	Tenm2	P7880	NM_001290702	TSS17592
chr11	37250718	37250809	MACS2_peak_469	7	+	3.57041	4.21091	0.75855	68	chr11	unknown	gene	37658988	37673166	+	Gm12128	Gm12128		NR_131154	TSS20214
chr11	37618634	37618725	MACS2_peak_470	18	+	4.90299	6.44649	1.82743	41	chr11	unknown	gene	36006655	36944166	-	Tenm2	Tenm2	P7880	NM_001290702	TSS17592
chr11	37618634	37618725	MACS2_peak_470	18	+	4.90299	6.44649	1.82743	41	chr11	unknown	gene	37658988	37673166	+	Gm12128	Gm12128		NR_131154	TSS20214
chr11	38006737	38006828	MACS2_peak_471	22	+	5.16643	6.98622	2.25118	35	chr11	unknown	gene	37658988	37673166	+	Gm12128	Gm12128		NR_131154	TSS20214
chr11	38006737	38006828	MACS2_peak_471	22	+	5.16643	6.98622	2.25118	35	chr11	unknown	gene	38491547	38520045	-	Gm12130	Gm12130		NR_040295	TSS26234
chr11	38222643	38222734	MACS2_peak_472	7	+	3.66569	4.40483	0.75855	3	chr11	unknown	gene	37658988	37673166	+	Gm12128	Gm12128		NR_131154	TSS20214
chr11	38222643	38222734	MACS2_peak_472	7	+	3.66569	4.40483	0.75855	3	chr11	unknown	gene	38491547	38520045	-	Gm12130	Gm12130		NR_040295	TSS26234
chr11	38876464	38876555	MACS2_peak_473	28	+	5.63936	7.79234	2.86435	50	chr11	unknown	gene	38491547	38520045	-	Gm12130	Gm12130		NR_040295	TSS26234
chr11	38876464	38876555	MACS2_peak_473	28	+	5.63936	7.79234	2.86435	50	chr11	unknown	gene	39307702	39390225	-	4930553C11Rik	4930553C11Rik		NR_126439	TSS14293
chr11	44713562	44713686	MACS2_peak_474	23	+	5.33156	7.20295	2.32792	67	chr11	unknown	gene	44586316	44591229	+	4930597A21Rik	4930597A21Rik		NR_126460	TSS11354
chr11	44713562	44713686	MACS2_peak_474	23	+	5.33156	7.20295	2.32792	67	chr11	unknown	gene	45102865	45116928	-	Gm12159	Gm12159		NR_045100	TSS19496
chr11	44878126	44878286	MACS2_peak_475	7	+	3.41507	3.91313	0.75855	137	chr11	unknown	gene	44586316	44591229	+	4930597A21Rik	4930597A21Rik		NR_126460	TSS11354
chr11	44878126	44878286	MACS2_peak_475	7	+	3.41507	3.91313	0.75855	137	chr11	unknown	gene	45102865	45116928	-	Gm12159	Gm12159		NR_045100	TSS19496
chr11	45635981	45636072	MACS2_peak_476	7	+	3.74056	4.56432	0.75855	9	chr11	unknown	gene	45102865	45116928	-	Gm12159	Gm12159		NR_045100	TSS19496
chr11	45635981	45636072	MACS2_peak_476	7	+	3.74056	4.56432	0.75855	9	chr11	unknown	gene	45808082	45842878	+	F630206G17Rik	F630206G17Rik		NR_045876	TSS24874
chr11	46441611	46441718	MACS2_peak_477	27	+	5.60342	7.72112	2.79954	78	chr11	unknown	gene	46436946	46441281	+	Med7	Med7	P26785	NM_001104557	TSS7519
chr11	46441611	46441718	MACS2_peak_477	27	+	5.60342	7.72112	2.79954	78	chr11	unknown	gene	46454930	46479446	+	Havcr2	Havcr2	P16940	NM_134250	TSS22239
chr11	46822064	46822155	MACS2_peak_478	31	+	5.78787	8.09442	3.14251	75	chr11	unknown	gene	46740222	46778613	+	Havcr1	Havcr1	P24538	NM_001166632	TSS21675
chr11	46822064	46822155	MACS2_peak_478	31	+	5.78787	8.09442	3.14251	75	chr11	unknown	gene	46978782	47379302	-	Sgcd	Sgcd	P9623	NM_011891	TSS172
chr11	48303836	48303927	MACS2_peak_479	13	+	4.51669	5.88074	1.3392	20	chr11	unknown	gene	47739591	48074583	-	Mir6380	Mir6380		NR_105801	TSS12109
chr11	48303836	48303927	MACS2_peak_479	13	+	4.51669	5.88074	1.3392	20	chr11	unknown	gene	48800359	48806045	+	Gnb2l1	Gnb2l1	P5990	NM_008143	TSS12234
chr11	48434470	48434582	MACS2_peak_480	32	+	5.8651	8.25694	3.2954	48	chr11	unknown	gene	47739591	48074583	-	Mir6380	Mir6380		NR_105801	TSS12109
chr11	48434470	48434582	MACS2_peak_480	32	+	5.8651	8.25694	3.2954	48	chr11	unknown	gene	48800359	48806045	+	Gnb2l1	Gnb2l1	P5990	NM_008143	TSS12234
chr11	54140020	54140154	MACS2_peak_481	35	+	6.02225	8.60076	3.58294	63	chr11	unknown	gene	54100923	54131260	+	P4ha2	P4ha2	P25349	NM_011031	TSS421
chr11	54140020	54140154	MACS2_peak_481	35	+	6.02225	8.60076	3.58294	63	chr11	unknown	gene	54177771	54213288	-	4933405E24Rik	4933405E24Rik		NR_045506	TSS6894
chr11	54140548	54140642	MACS2_peak_482	47	+	6.68747	9.84528	4.77037	40	chr11	unknown	gene	54100923	54131260	+	P4ha2	P4ha2	P25349	NM_011031	TSS421
chr11	54140548	54140642	MACS2_peak_482	47	+	6.68747	9.84528	4.77037	40	chr11	unknown	gene	54177771	54213288	-	4933405E24Rik	4933405E24Rik		NR_045506	TSS6894
chr11	54463595	54463686	MACS2_peak_483	13	+	4.51669	5.88074	1.3392	12	chr11	unknown	gene	54370651	54426679	+	Meikin	Meikin	P16100	NM_029105	TSS9967
chr11	54463595	54463686	MACS2_peak_483	13	+	4.51669	5.88074	1.3392	12	chr11	unknown	gene	54522844	54696105	+	Rapgef6	Rapgef6	P6094	NM_001252494	TSS10919
chr11	57540993	57541084	MACS2_peak_484	23	+	5.26947	7.21205	2.32792	24	chr11	unknown	gene	57518664	57530244	+	Mfap3	Mfap3	P22763	NM_180599	TSS3642
chr11	57540993	57541084	MACS2_peak_484	23	+	5.26947	7.21205	2.32792	24	chr11	unknown	gene	57645441	57784728	+	Galnt10	Galnt10	P454	NM_134189	TSS6745
chr11	58954418	58954509	MACS2_peak_485	18	+	4.90299	6.44649	1.82743	25	chr11	unknown	gene	58948910	58949320	+	Hist3h2ba	Hist3h2ba	P22148	NM_030082	TSS11104
chr11	58954418	58954509	MACS2_peak_485	18	+	4.90299	6.44649	1.82743	25	chr11	unknown	gene	58954684	58955130	+	Hist3h2a	Hist3h2a	P7852	NM_178218	TSS2621
chr11	60540222	60540313	MACS2_peak_486	35	+	6.02225	8.60076	3.58294	67	chr11	unknown	gene	60469338	60527425	+	Myo15	Myo15	P13749	NM_010862	TSS6487
chr11	60540222	60540313	MACS2_peak_486	35	+	6.02225	8.60076	3.58294	67	chr11	unknown	gene	60699689	60713210	+	Llgl1	Llgl1	P21438	NM_008502	TSS4945
chr11	61495004	61495095	MACS2_peak_487	23	+	5.26947	7.21205	2.32792	70	chr11	unknown	gene	61488811	61494266	-	Mapk7	Mapk7	P15214	NM_011841	TSS10693
chr11	61495004	61495095	MACS2_peak_487	23	+	5.26947	7.21205	2.32792	70	chr11	unknown	gene	61505171	61512794	+	B9d1	B9d1	P4181	NM_013717	TSS24649
chr11	62109497	62109588	MACS2_peak_488	23	+	5.26947	7.21205	2.32792	19	chr11	unknown	gene	61871306	61930076	-	Akap10	Akap10	P95	NM_019921	TSS21320
chr11	62109497	62109588	MACS2_peak_488	23	+	5.26947	7.21205	2.32792	19	chr11	unknown	gene	62248983	62265725	+	Adora2b	Adora2b	P8592	NM_007413	TSS20034
chr11	65265421	65265512	MACS2_peak_489	13	+	4.34091	5.50537	1.3392	42	chr11	unknown	gene	65002038	65162638	-	Arhgap44	Arhgap44	P11892	NM_175003	TSS12273
chr11	65265421	65265512	MACS2_peak_489	13	+	4.34091	5.50537	1.3392	42	chr11	unknown	gene	65277653	65287833	-	Gm12295	Gm12295		NR_040280	TSS13622
chr11	65295686	65295777	MACS2_peak_490	7	+	3.74056	4.56432	0.75855	35	chr11	unknown	gene	65277653	65287833	-	Gm12295	Gm12295		NR_040280	TSS13622
chr11	65295686	65295777	MACS2_peak_490	7	+	3.74056	4.56432	0.75855	35	chr11	unknown	gene	65688243	65788244	-	Map2k4	Map2k4	P6074	NM_009157	TSS18436
chr11	65627648	65627739	MACS2_peak_491	25	+	5.46411	7.45132	2.55202	28	chr11	unknown	gene	65277653	65287833	-	Gm12295	Gm12295		NR_040280	TSS13622
chr11	65627648	65627739	MACS2_peak_491	25	+	5.46411	7.45132	2.55202	28	chr11	unknown	gene	65688243	65788244	-	Map2k4	Map2k4	P6074	NM_009157	TSS18436
chr11	66437047	66437140	MACS2_peak_492	49	+	6.77503	10.0402	4.94691	43	chr11	unknown	gene	65831323	66168467	-	Dnah9	Dnah9	P22660	NM_001099633	TSS20154
chr11	66437047	66437140	MACS2_peak_492	49	+	6.77503	10.0402	4.94691	43	chr11	unknown	gene	66905631	66947086	-	Gm12298	Gm12298		NR_033539	TSS12458
chr11	68949695	68949786	MACS2_peak_493	13	+	4.51669	5.88074	1.3392	33	chr11	unknown	gene	68921834	68926967	-	Odf4	Odf4	P7332	NM_145746	TSS2934
chr11	68949695	68949786	MACS2_peak_493	13	+	4.51669	5.88074	1.3392	33	chr11	unknown	gene	68968130	68972123	+	Slc25a35	Slc25a35	P18382	NM_028048	TSS24961
chr11	69631625	69631716	MACS2_peak_494	7	+	3.71526	4.50968	0.75855	23	chr11	unknown	gene	69622108	69623658	+	Sat2	Sat2	P24565	NM_026991	TSS13983
chr11	69631625	69631716	MACS2_peak_494	7	+	3.71526	4.50968	0.75855	23	chr11	unknown	gene	69632970	69652699	+	Fxr2	Fxr2	P16864	NM_011814	TSS6335
chr11	70320394	70320485	MACS2_peak_495	23	+	5.26947	7.21205	2.32792	56	chr11	unknown	gene	70241454	70255272	-	Alox12	Alox12	P12376	NM_007440	TSS15038
chr11	70320394	70320485	MACS2_peak_495	23	+	5.26947	7.21205	2.32792	56	chr11	unknown	gene	70344146	70352005	-	Alox15	Alox15	P3104	NM_009660	TSS6076
chr11	70651586	70651677	MACS2_peak_496	11	+	4.09808	5.02969	1.12528	17	chr11	unknown	gene	70647588	70651214	+	Rnf167	Rnf167	P26643	NM_027445	TSS4762
chr11	70651586	70651677	MACS2_peak_496	11	+	4.09808	5.02969	1.12528	17	chr11	unknown	gene	70651846	70654480	-	Pfn1	Pfn1	P17353	NM_011072	TSS5896
chr11	71113378	71113469	MACS2_peak_497	23	+	5.26947	7.21205	2.32792	27	chr11	unknown	gene	71031940	71033402	-	6330403K07Rik	6330403K07Rik	P739	NM_134022	TSS19414
chr11	71113378	71113469	MACS2_peak_497	23	+	5.26947	7.21205	2.32792	27	chr11	unknown	gene	71153101	71230733	-	Nlrp1b	Nlrp1b	P22085	NM_001040696	TSS27422
chr11	75490496	75490609	MACS2_peak_498	13	+	4.48867	5.81883	1.3392	75	chr11	unknown	gene	75468049	75470563	+	Tlcd2	Tlcd2	P3208	NM_027249	TSS21662
chr11	75490496	75490609	MACS2_peak_498	13	+	4.48867	5.81883	1.3392	75	chr11	unknown	gene	75510093	75512843	+	Rilp	Rilp	P5717	NM_001029938	TSS26931
chr11	75736134	75736225	MACS2_peak_499	23	+	5.26947	7.21205	2.32792	79	chr11	unknown	gene	75679258	75703503	+	Crk	Crk	P11535	NM_001277219	TSS12345
chr11	75736134	75736225	MACS2_peak_499	23	+	5.26947	7.21205	2.32792	79	chr11	unknown	gene	75769089	75795893	-	Doc2b	Doc2b	P3204	NM_007873	TSS9501
chr11	76112571	76112668	MACS2_peak_500	35	+	5.98489	8.51731	3.53253	34	chr11	unknown	gene	76019194	76027637	-	Fam101b	Fam101b	P22289	NM_029658	TSS27023
chr11	76112571	76112668	MACS2_peak_500	35	+	5.98489	8.51731	3.53253	34	chr11	unknown	gene	76202055	76208179	+	Fam57a	Fam57a	P15502	NM_027773	TSS25705
chr11	76591891	76591993	MACS2_peak_501	23	+	5.20137	7.06174	2.31103	17	chr11	unknown	gene	76416731	76577739	-	Abr	Abr	P5968	NM_001291186	TSS14452
chr11	76591891	76591993	MACS2_peak_501	23	+	5.20137	7.06174	2.31103	17	chr11	unknown	gene	76672469	76673244	+	Bhlha9	Bhlha9	P11846	NM_177182	TSS26605
chr11	76911255	76911362	MACS2_peak_502	21	+	5.09795	6.84106	2.13796	57	chr11	unknown	gene	76777207	76846966	-	Cpd	Cpd	P10540	NM_007754	TSS16838
chr11	76911255	76911362	MACS2_peak_502	21	+	5.09795	6.84106	2.13796	57	chr11	unknown	gene	76945655	76986627	+	Blmh	Blmh	P14664	NM_178645	TSS6542
chr11	77159022	77159113	MACS2_peak_503	23	+	5.26947	7.21205	2.32792	18	chr11	unknown	gene	77044291	77078398	-	Ccdc55	Ccdc55	P15527	NM_001012309	TSS6600
chr11	77159022	77159113	MACS2_peak_503	23	+	5.26947	7.21205	2.32792	18	chr11	unknown	gene	77216424	77455480	+	Ssh2	Ssh2	P6600	NM_177710	TSS9403
chr11	77608612	77608703	MACS2_peak_504	10	+	4.07277	4.98245	1.08567	67	chr11	unknown	gene	77529161	77607815	-	Taok1	Taok1	P26075	NM_144825	TSS25459
chr11	77608612	77608703	MACS2_peak_504	10	+	4.07277	4.98245	1.08567	67	chr11	unknown	gene	77686138	77709735	+	Nufip2	Nufip2	P22479	NM_001024205	TSS12846
chr11	81303517	81303608	MACS2_peak_505	14	+	4.66511	5.99612	1.4409	33	chr11	unknown	gene	80858388	80867704	+	Spaca3	Spaca3	P13345	NM_029367	TSS8926
chr11	81303517	81303608	MACS2_peak_505	14	+	4.66511	5.99612	1.4409	33	chr11	unknown	gene	81572501	81573473	-	1700071K01Rik	1700071K01Rik	P12550	NM_001033765	TSS15472
chr11	82169921	82170012	MACS2_peak_506	13	+	4.25683	5.33568	1.3392	77	chr11	unknown	gene	82115184	82116634	+	Ccl8	Ccl8	P19974	NM_021443	TSS16885
chr11	82169921	82170012	MACS2_peak_506	13	+	4.25683	5.33568	1.3392	77	chr11	unknown	gene	82176665	82179744	-	Ccl1	Ccl1	P2447	NM_011329	TSS21139
chr11	83233878	83233986	MACS2_peak_507	13	+	4.48867	5.81883	1.3392	38	chr11	unknown	gene	83223575	83226584	+	AI662270	AI662270		NR_015519	TSS10449
chr11	83233878	83233986	MACS2_peak_507	13	+	4.48867	5.81883	1.3392	38	chr11	unknown	gene	83275111	83286726	-	Slfn14	Slfn14	P13319	NM_001166028	TSS18236
chr11	85026181	85026272	MACS2_peak_508	13	+	4.25683	5.33568	1.3392	49	chr11	unknown	gene	84957753	84965805	+	Car4	Car4	P18754	NM_007607	TSS8549
chr11	85026181	85026272	MACS2_peak_508	13	+	4.25683	5.33568	1.3392	49	chr11	unknown	gene	85171095	85180971	+	1700125H20Rik	1700125H20Rik	P4527	NM_028589	TSS6879
chr11	85508001	85508171	MACS2_peak_509	23	+	5.26947	7.21205	2.32792	88	chr11	unknown	gene	85311253	85346193	+	Ppm1d	Ppm1d	P13899	NM_016910	TSS4657
chr11	85508001	85508171	MACS2_peak_509	23	+	5.26947	7.21205	2.32792	88	chr11	unknown	gene	85702199	85719744	-	Bcas3os1	Bcas3os1		NR_045875	TSS27328
chr11	85713434	85713570	MACS2_peak_510	23	+	5.26766	7.08584	2.32792	57	chr11	unknown	gene	85311253	85346193	+	Ppm1d	Ppm1d	P13899	NM_016910	TSS4657
chr11	85713434	85713570	MACS2_peak_510	23	+	5.26766	7.08584	2.32792	57	chr11	unknown	gene	85760615	85760702	-	Mir5110	Mir5110		NR_039570	TSS19761
chr11	86051002	86051150	MACS2_peak_511	19	+	4.99857	6.6367	1.97891	68	chr11	unknown	gene	86002657	86024350	-	Gm20759	Gm20759		NR_046030	TSS9242
chr11	86051002	86051150	MACS2_peak_511	19	+	4.99857	6.6367	1.97891	68	chr11	unknown	gene	86058135	86201193	-	Brip1	Brip1	P5557	NM_178309	TSS7302
chr11	86176897	86176988	MACS2_peak_512	13	+	4.51669	5.88074	1.3392	14	chr11	unknown	gene	86002657	86024350	-	Gm20759	Gm20759		NR_046030	TSS9242
chr11	86176897	86176988	MACS2_peak_512	13	+	4.51669	5.88074	1.3392	14	chr11	unknown	gene	86201359	86304443	+	Brip1os	Brip1os		NR_130958	TSS4851
chr11	86260198	86260289	MACS2_peak_513	13	+	4.42837	5.68838	1.3392	9	chr11	unknown	gene	86210682	86257568	-	Ints2	Ints2	P469	NM_027421	TSS4649
chr11	86260198	86260289	MACS2_peak_513	13	+	4.42837	5.68838	1.3392	9	chr11	unknown	gene	86265714	86357525	-	Med13	Med13	P14750	NM_001080931	TSS12452
chr11	86278672	86278779	MACS2_peak_514	23	+	5.36409	7.26321	2.37531	56	chr11	unknown	gene	86210682	86257568	-	Ints2	Ints2	P469	NM_027421	TSS4649
chr11	86278672	86278779	MACS2_peak_514	23	+	5.36409	7.26321	2.37531	56	chr11	unknown	gene	86415843	86520291	+	Mir467c	Mir467c		NR_030571	TSS1895
chr11	88194832	88194923	MACS2_peak_515	13	+	4.34091	5.50537	1.3392	21	chr11	unknown	gene	88099145	88194140	+	Cuedc1	Cuedc1	P236	NM_198013	TSS16339
chr11	88194832	88194923	MACS2_peak_515	13	+	4.34091	5.50537	1.3392	21	chr11	unknown	gene	88294042	88294554	+	1700106J16Rik	1700106J16Rik	P13130	NM_028859	TSS10802
chr11	89188277	89188368	MACS2_peak_516	13	+	4.51669	5.88074	1.3392	22	chr11	unknown	gene	89073840	89093064	+	Gm525	Gm525	P11326	NM_001033266	TSS19115
chr11	89188277	89188368	MACS2_peak_516	13	+	4.51669	5.88074	1.3392	22	chr11	unknown	gene	89300637	89302020	-	Nog	Nog	P14745	NM_008711	TSS23026
chr11	90189989	90190091	MACS2_peak_517	13	+	4.48867	5.81883	1.3392	60	chr11	unknown	gene	90030347	90035753	+	Tmem100	Tmem100	P3243	NM_026433	TSS11539
chr11	90189989	90190091	MACS2_peak_517	13	+	4.48867	5.81883	1.3392	60	chr11	unknown	gene	90249475	90276863	+	Mmd	Mmd	P14113	NM_026178	TSS10514
chr11	93901887	93902022	MACS2_peak_518	17	+	4.84128	6.32668	1.72807	86	chr11	unknown	gene	93859242	93885657	-	Utp18	Utp18	P4859	NM_001013375	TSS16630
chr11	93901887	93902022	MACS2_peak_518	17	+	4.84128	6.32668	1.72807	86	chr11	unknown	gene	93949813	93956256	-	Nme2	Nme2	P10585	NM_001077529	TSS11441
chr11	94108913	94109004	MACS2_peak_519	13	+	4.51669	5.88074	1.3392	32	chr11	unknown	gene	93958924	93968521	-	Nme1	Nme1	P18141	NM_008704	TSS18760
chr11	94108913	94109004	MACS2_peak_519	13	+	4.51669	5.88074	1.3392	32	chr11	unknown	gene	94211453	94214728	+	Tob1	Tob1	P12858	NM_009427	TSS655
chr11	96349127	96349218	MACS2_peak_520	11	+	4.09808	5.02969	1.12528	49	chr11	unknown	gene	96323125	96346399	+	Hoxb3	Hoxb3	P20125	NM_001079869	TSS24468
chr11	96349127	96349218	MACS2_peak_520	11	+	4.09808	5.02969	1.12528	49	chr11	unknown	gene	96351631	96353629	+	Hoxb2	Hoxb2	P8415	NM_134032	TSS26860
chr11	96555445	96555536	MACS2_peak_521	7	+	3.41507	3.91313	0.75855	30	chr11	unknown	gene	96446898	96464547	-	Gm11529	Gm11529		NR_033524	TSS8137
chr11	96555445	96555536	MACS2_peak_521	7	+	3.41507	3.91313	0.75855	30	chr11	unknown	gene	96767548	96777555	-	Snx11	Snx11	P18271	NM_028965	TSS12730
chr11	97218710	97218830	MACS2_peak_522	35	+	6.02225	8.60076	3.58294	37	chr11	unknown	gene	97159709	97187585	-	Kpnb1	Kpnb1	P21544	NM_008379	TSS21774
chr11	97218710	97218830	MACS2_peak_522	35	+	6.02225	8.60076	3.58294	37	chr11	unknown	gene	97315715	97328568	+	Mrpl45	Mrpl45	P22600	NM_025927	TSS15516
chr11	97777033	97777124	MACS2_peak_523	13	+	4.42837	5.68838	1.3392	39	chr11	unknown	gene	97771480	97775858	-	1700001P01Rik	1700001P01Rik	P17809	NM_028156	TSS26005
chr11	97777033	97777124	MACS2_peak_523	13	+	4.42837	5.68838	1.3392	39	chr11	unknown	gene	97777525	97782356	-	Rpl23	Rpl23	P8180	NM_022891	TSS23274
chr11	98246611	98246759	MACS2_peak_524	13	+	4.22952	5.28177	1.31871	10	chr11	unknown	gene	98152154	98193083	-	Med1	Med1	P11279	NM_134027	TSS18455
chr11	98246611	98246759	MACS2_peak_524	13	+	4.22952	5.28177	1.31871	10	chr11	unknown	gene	98262605	98262662	+	Mir5119	Mir5119		NR_039579	TSS21184
chr11	98947922	98948013	MACS2_peak_525	13	+	4.51669	5.88074	1.3392	39	chr11	unknown	gene	98907888	98921205	+	Cdc6	Cdc6	P12787	NM_001025779	TSS23299
chr11	98947922	98948013	MACS2_peak_525	13	+	4.51669	5.88074	1.3392	39	chr11	unknown	gene	98982179	98983016	-	Gjd3	Gjd3	P11609	NM_178596	TSS25119
chr11	99582476	99582567	MACS2_peak_526	7	+	3.7639	4.6155	0.75855	39	chr11	unknown	gene	99579976	99580965	-	Krtap1-5	Krtap1-5	P6578	NM_027157	TSS1875
chr11	99582476	99582567	MACS2_peak_526	7	+	3.7639	4.6155	0.75855	39	chr11	unknown	gene	99590460	99591319	-	Krtap1-3	Krtap1-3	P11409	NM_001085526	TSS17518
chr11	101791117	101791244	MACS2_peak_527	34	+	5.94442	8.42815	3.44877	44	chr11	unknown	gene	101769741	101785310	-	Etv4	Etv4	P10217	NM_008815	TSS20023
chr11	101791117	101791244	MACS2_peak_527	34	+	5.94442	8.42815	3.44877	44	chr11	unknown	gene	101877509	101894005	-	Meox1	Meox1	P18923	NM_010791	TSS22487
chr11	103845890	103845992	MACS2_peak_528	23	+	5.26947	7.21205	2.32792	45	chr11	unknown	gene	103774174	103818021	+	Wnt3	Wnt3	P22794	NM_009521	TSS20319
chr11	103845890	103845992	MACS2_peak_528	23	+	5.26947	7.21205	2.32792	45	chr11	unknown	gene	103966724	103983749	+	Arf2	Arf2	P19836	NM_001304574	TSS25401
chr11	104472952	104473043	MACS2_peak_529	22	+	5.16643	6.98622	2.25118	33	chr11	unknown	gene	104333228	104442291	-	Kansl1	Kansl1	P12638	NM_001081045	TSS22160
chr11	104472952	104473043	MACS2_peak_529	22	+	5.16643	6.98622	2.25118	33	chr11	unknown	gene	104502525	104550389	-	Cdc27	Cdc27	P361	NM_001285989	TSS11486
chr11	105798307	105798412	MACS2_peak_530	13	+	4.34091	5.50537	1.3392	26	chr11	unknown	gene	105360797	105456735	-	2010-03-01	2010-03-01	P576	NM_172568	TSS6976
chr11	105798307	105798412	MACS2_peak_530	13	+	4.34091	5.50537	1.3392	26	chr11	unknown	gene	105933703	105944147	-	Cyb561	Cyb561	P18614	NM_007805	TSS13137
chr11	105905902	105906071	MACS2_peak_531	16	+	4.78109	6.21193	1.62927	84	chr11	unknown	gene	105360797	105456735	-	2010-03-01	2010-03-01	P576	NM_172568	TSS6976
chr11	105905902	105906071	MACS2_peak_531	16	+	4.78109	6.21193	1.62927	84	chr11	unknown	gene	105933703	105944147	-	Cyb561	Cyb561	P18614	NM_007805	TSS13137
chr11	106999762	106999891	MACS2_peak_532	13	+	4.51669	5.88074	1.3392	83	chr11	unknown	gene	106988628	106999525	-	Kpna2	Kpna2	P17168	NM_010655	TSS14797
chr11	106999762	106999891	MACS2_peak_532	13	+	4.51669	5.88074	1.3392	83	chr11	unknown	gene	107028222	107029775	+	1810010H24Rik	1810010H24Rik	P6440	NM_001163473	TSS3951
chr11	107167535	107167644	MACS2_peak_533	35	+	6.02225	8.60076	3.58294	83	chr11	unknown	gene	107157407	107166793	+	Gm11715	Gm11715	P3103	NM_001308498	TSS8302
chr11	107167535	107167644	MACS2_peak_533	35	+	6.02225	8.60076	3.58294	83	chr11	unknown	gene	107207891	107469938	-	Pitpnc1	Pitpnc1	P3112	NM_145823	TSS7850
chr11	107199077	107199178	MACS2_peak_534	23	+	5.20137	7.06174	2.31103	18	chr11	unknown	gene	107166660	107189257	-	Nol11	Nol11	P174	NM_001161329	TSS9046
chr11	107199077	107199178	MACS2_peak_534	23	+	5.20137	7.06174	2.31103	18	chr11	unknown	gene	107207891	107469938	-	Pitpnc1	Pitpnc1	P3112	NM_145823	TSS7850
chr11	108489493	108489584	MACS2_peak_535	7	+	3.61742	4.30541	0.75855	21	chr11	unknown	gene	108395296	108414295	+	Apoh	Apoh	P4862	NM_013475	TSS25512
chr11	108489493	108489584	MACS2_peak_535	7	+	3.61742	4.30541	0.75855	21	chr11	unknown	gene	108920348	108949395	+	Axin2	Axin2	P8406	NM_015732	TSS11754
chr11	109757617	109757708	MACS2_peak_536	19	+	4.99857	6.6367	1.97891	33	chr11	unknown	gene	109672925	109721715	-	Fam20a	Fam20a	P3437	NM_153782	TSS16864
chr11	109757617	109757708	MACS2_peak_536	19	+	4.99857	6.6367	1.97891	33	chr11	unknown	gene	109788290	109827905	-	1700012B07Rik	1700012B07Rik	P1244	NM_001162428	TSS24609
chr11	110092174	110092265	MACS2_peak_537	35	+	6.02225	8.60076	3.58294	29	chr11	unknown	gene	109933405	109995816	-	Abca8b	Abca8b	P23240	NM_013851	TSS18749
chr11	110092174	110092265	MACS2_peak_537	35	+	6.02225	8.60076	3.58294	29	chr11	unknown	gene	110100821	110168153	-	Abca9	Abca9	P15545	NM_147220	TSS20059
chr11	110202873	110203005	MACS2_peak_538	23	+	5.26766	7.08584	2.32792	63	chr11	unknown	gene	110100821	110168153	-	Abca9	Abca9	P15545	NM_147220	TSS20059
chr11	110202873	110203005	MACS2_peak_538	23	+	5.26766	7.08584	2.32792	63	chr11	unknown	gene	110269368	110337716	-	Abca5	Abca5	P14802	NM_147219	TSS17003
chr11	112141042	112141133	MACS2_peak_539	21	+	5.09795	6.84106	2.13796	59	chr11	unknown	gene	111066163	111073070	+	Kcnj2	Kcnj2	P25813	NM_008425	TSS2651
chr11	112141042	112141133	MACS2_peak_539	21	+	5.09795	6.84106	2.13796	59	chr11	unknown	gene	112663926	112711356	-	BC006965	BC006965		NR_024085	TSS25668
chr11	112762908	112762999	MACS2_peak_540	35	+	6.02225	8.60076	3.58294	73	chr11	unknown	gene	112663926	112711356	-	BC006965	BC006965		NR_024085	TSS25668
chr11	112762908	112762999	MACS2_peak_540	35	+	6.02225	8.60076	3.58294	73	chr11	unknown	gene	112782209	112785510	+	Sox9	Sox9	P25086	NM_011448	TSS18301
chr11	114349288	114349379	MACS2_peak_541	35	+	6.02225	8.60076	3.58294	40	chr11	unknown	gene	114198257	114199199	+	1700092K14Rik	1700092K14Rik		NR_045930	TSS7999
chr11	114349288	114349379	MACS2_peak_541	35	+	6.02225	8.60076	3.58294	40	chr11	unknown	gene	114413404	114448860	-	4932435O22Rik	4932435O22Rik		NR_027643	TSS22430
chr11	114973460	114973575	MACS2_peak_542	108	+	9.78615	16.2132	10.8955	64	chr11	unknown	gene	114956277	114960417	-	Cd300c	Cd300c	P1664	NM_199225	TSS20929
chr11	114973460	114973575	MACS2_peak_542	108	+	9.78615	16.2132	10.8955	64	chr11	unknown	gene	114982445	114989810	-	Cd300ld	Cd300ld	P23987	NM_145437	TSS2349
chr11	118728531	118728622	MACS2_peak_543	13	+	4.51669	5.88074	1.3392	29	chr11	unknown	gene	118476959	118487507	+	Engase	Engase	P5677	NM_172573	TSS13998
chr11	118728531	118728622	MACS2_peak_543	13	+	4.51669	5.88074	1.3392	29	chr11	unknown	gene	118988187	118992841	+	Enpp7	Enpp7	P4121	NM_001030291	TSS783
chr11	119036740	119036831	MACS2_peak_544	21	+	5.09795	6.84106	2.13796	71	chr11	unknown	gene	119023028	119029170	+	Cbx2	Cbx2	P9770	NM_007623	TSS27002
chr11	119036740	119036831	MACS2_peak_544	21	+	5.09795	6.84106	2.13796	71	chr11	unknown	gene	119038435	119040850	-	Cbx8	Cbx8	P16840	NM_013926	TSS25483
chr12	3109855	3110102	MACS2_peak_545	2470	+	54.6465	256.44	247.005	103	chr12	unknown	gene	3235790	3250374	+	Rab10os	Rab10os		NR_015551	TSS25810
chr12	3622679	3622770	MACS2_peak_546	23	+	5.26947	7.21205	2.32792	24	chr12	unknown	gene	3426856	3502372	+	Asxl2	Asxl2	P24331	NM_172421	TSS24375
chr12	3622679	3622770	MACS2_peak_546	23	+	5.26947	7.21205	2.32792	24	chr12	unknown	gene	3806979	3907747	+	Dnmt3a	Dnmt3a	P22795	NM_007872	TSS9570
chr12	9642714	9642805	MACS2_peak_547	23	+	5.23678	7.13937	2.32792	67	chr12	unknown	gene	9574441	9580625	+	Osr1	Osr1	P14098	NM_011859	TSS21277
chr12	9642714	9642805	MACS2_peak_547	23	+	5.23678	7.13937	2.32792	67	chr12	unknown	gene	10369970	10390133	+	Nt5c1b	Nt5c1b	P2640	NM_027588	TSS25478
chr12	10392810	10392901	MACS2_peak_548	12	+	4.14966	5.12722	1.204	7	chr12	unknown	gene	10369970	10390133	+	Nt5c1b	Nt5c1b	P2640	NM_027588	TSS25478
chr12	10392810	10392901	MACS2_peak_548	12	+	4.14966	5.12722	1.204	7	chr12	unknown	gene	10446387	10531303	+	Gm38407	Gm38407		NR_110487	TSS13708
chr12	13106420	13106511	MACS2_peak_549	7	+	3.7639	4.6155	0.75855	66	chr12	unknown	gene	12936092	12941836	-	Mycn	Mycn	P23470	NM_008709	TSS3519
chr12	13106420	13106511	MACS2_peak_549	7	+	3.7639	4.6155	0.75855	66	chr12	unknown	gene	13219306	13249119	-	Ddx1	Ddx1	P3317	NM_134040	TSS8809
chr12	20062266	20062357	MACS2_peak_550	23	+	5.26947	7.21205	2.32792	19	chr12	unknown	gene	18514509	18534191	+	5730507C01Rik	5730507C01Rik	P11332	NM_001033157	TSS807
chr12	20062266	20062357	MACS2_peak_550	23	+	5.26947	7.21205	2.32792	19	chr12	unknown	gene	20804391	20815779	-	1700030C10Rik	1700030C10Rik		NR_015521	TSS9551
chr12	21372702	21372793	MACS2_peak_551	7	+	3.7639	4.6155	0.75855	36	chr12	unknown	gene	21316391	21323471	+	Iah1	Iah1	P7213	NM_026347	TSS25499
chr12	21372702	21372793	MACS2_peak_551	7	+	3.7639	4.6155	0.75855	36	chr12	unknown	gene	21390328	21417091	-	Ywhaq	Ywhaq	P23727	NM_011739	TSS15533
chr12	25845269	25845360	MACS2_peak_552	7	+	3.59376	4.25757	0.75855	11	chr12	unknown	gene	25129173	25132274	+	Gm17746	Gm17746		NR_045844	TSS16313
chr12	25845269	25845360	MACS2_peak_552	7	+	3.59376	4.25757	0.75855	11	chr12	unknown	gene	26091961	26210505	-	Gm29687	Gm29687		NR_131149	TSS4822
chr12	30578565	30578770	MACS2_peak_553	50	+	6.87285	10.159	5.05896	152	chr12	unknown	gene	30410558	30467358	-	2310016D03Rik	2310016D03Rik		NR_045491	TSS7497
chr12	30578565	30578770	MACS2_peak_553	50	+	6.87285	10.159	5.05896	152	chr12	unknown	gene	30584442	30588747	+	Tmem18	Tmem18	P3943	NM_172049	TSS6779
chr12	31380661	31380752	MACS2_peak_554	23	+	5.20137	7.06174	2.31103	27	chr12	unknown	gene	31331561	31351339	-	Dld	Dld	P947	NM_007861	TSS22680
chr12	31380661	31380752	MACS2_peak_554	23	+	5.20137	7.06174	2.31103	27	chr12	unknown	gene	31438218	31473495	+	Slc26a3	Slc26a3	P16252	NM_021353	TSS6108
chr12	31769191	31769282	MACS2_peak_555	35	+	6.02225	8.60076	3.58294	43	chr12	unknown	gene	31706866	31713926	-	Gpr22	Gpr22	P17283	NM_175191	TSS2954
chr12	31769191	31769282	MACS2_peak_555	35	+	6.02225	8.60076	3.58294	43	chr12	unknown	gene	31926454	31950210	-	Hbp1	Hbp1	P6536	NM_153198	TSS12542
chr12	33421723	33421818	MACS2_peak_556	49	+	6.77503	10.0402	4.94691	46	chr12	unknown	gene	33394853	33401229	+	Efcab10	Efcab10	P12572	NM_029152	TSS25528
chr12	33421723	33421818	MACS2_peak_556	49	+	6.77503	10.0402	4.94691	46	chr12	unknown	gene	33429623	33438080	+	Twistnb	Twistnb	P26691	NM_172253	TSS24849
chr12	33596814	33596905	MACS2_peak_557	13	+	4.51669	5.88074	1.3392	42	chr12	unknown	gene	33429623	33438080	+	Twistnb	Twistnb	P26691	NM_172253	TSS24849
chr12	33596814	33596905	MACS2_peak_557	13	+	4.51669	5.88074	1.3392	42	chr12	unknown	gene	33928424	33928996	+	Ferd3l	Ferd3l	P12467	NM_033522	TSS993
chr12	33959567	33959658	MACS2_peak_558	18	+	4.90299	6.44649	1.82743	37	chr12	unknown	gene	33928424	33928996	+	Ferd3l	Ferd3l	P12467	NM_033522	TSS993
chr12	33959567	33959658	MACS2_peak_558	18	+	4.90299	6.44649	1.82743	37	chr12	unknown	gene	34047581	34917095	-	Hdac9	Hdac9	P24183	NM_001271386	TSS5698
chr12	34095633	34095813	MACS2_peak_559	20	+	5.03127	6.70315	2.03091	149	chr12	unknown	gene	33957670	33959831	+	Twist1	Twist1	P20282	NM_011658	TSS3973
chr12	34095633	34095813	MACS2_peak_559	20	+	5.03127	6.70315	2.03091	149	chr12	unknown	gene	34984760	34985844	+	Prps1l1	Prps1l1	P18257	NM_029294	TSS3224
chr12	34805395	34805529	MACS2_peak_560	18	+	4.93444	6.50843	1.87805	62	chr12	unknown	gene	33957670	33959831	+	Twist1	Twist1	P20282	NM_011658	TSS3973
chr12	34805395	34805529	MACS2_peak_560	18	+	4.93444	6.50843	1.87805	62	chr12	unknown	gene	34984760	34985844	+	Prps1l1	Prps1l1	P18257	NM_029294	TSS3224
chr12	34905667	34905758	MACS2_peak_561	13	+	4.51669	5.88074	1.3392	17	chr12	unknown	gene	33957670	33959831	+	Twist1	Twist1	P20282	NM_011658	TSS3973
chr12	34905667	34905758	MACS2_peak_561	13	+	4.51669	5.88074	1.3392	17	chr12	unknown	gene	34984760	34985844	+	Prps1l1	Prps1l1	P18257	NM_029294	TSS3224
chr12	35621989	35622111	MACS2_peak_562	17	+	4.84128	6.32668	1.72807	57	chr12	unknown	gene	35497978	35534623	-	Ahr	Ahr	P15351	NM_013464	TSS8604
chr12	35621989	35622111	MACS2_peak_562	17	+	4.84128	6.32668	1.72807	57	chr12	unknown	gene	35672290	35695118	-	9130015A21Rik	9130015A21Rik		NR_045050	TSS21577
chr12	35816271	35816362	MACS2_peak_563	13	+	4.51669	5.88074	1.3392	67	chr12	unknown	gene	35672290	35695118	-	9130015A21Rik	9130015A21Rik		NR_045050	TSS21577
chr12	35816271	35816362	MACS2_peak_563	13	+	4.51669	5.88074	1.3392	67	chr12	unknown	gene	35925620	35949546	+	Agr3	Agr3	P20982	NM_207531	TSS1856
chr12	36092371	36092462	MACS2_peak_564	32	+	5.82623	8.17465	3.21814	46	chr12	unknown	gene	36090378	36091829	+	Gm5434	Gm5434		NR_003649	TSS20233
chr12	36092371	36092462	MACS2_peak_564	32	+	5.82623	8.17465	3.21814	46	chr12	unknown	gene	36157123	36196401	+	Ankmy2	Ankmy2	P5703	NM_146033	TSS7607
chr12	36136125	36136220	MACS2_peak_565	30	+	5.71265	7.93979	3.00019	24	chr12	unknown	gene	36090378	36091829	+	Gm5434	Gm5434		NR_003649	TSS20233
chr12	36136125	36136220	MACS2_peak_565	30	+	5.71265	7.93979	3.00019	24	chr12	unknown	gene	36157123	36196401	+	Ankmy2	Ankmy2	P5703	NM_146033	TSS7607
chr12	36497826	36497917	MACS2_peak_566	19	+	4.99857	6.6367	1.97891	26	chr12	unknown	gene	36314168	36317447	+	Sostdc1	Sostdc1	P8150	NM_025312	TSS20101
chr12	36497826	36497917	MACS2_peak_566	19	+	4.99857	6.6367	1.97891	26	chr12	unknown	gene	36816204	36816278	+	Mir5099	Mir5099		NR_039558	TSS17464
chr12	36649883	36650000	MACS2_peak_567	13	+	4.25683	5.33568	1.3392	27	chr12	unknown	gene	36314168	36317447	+	Sostdc1	Sostdc1	P8150	NM_025312	TSS20101
chr12	36649883	36650000	MACS2_peak_567	13	+	4.25683	5.33568	1.3392	27	chr12	unknown	gene	36816204	36816278	+	Mir5099	Mir5099		NR_039558	TSS17464
chr12	36828765	36828856	MACS2_peak_568	10	+	4.04776	4.93617	1.04625	20	chr12	unknown	gene	36816204	36816278	+	Mir5099	Mir5099		NR_039558	TSS17464
chr12	36828765	36828856	MACS2_peak_568	10	+	4.04776	4.93617	1.04625	20	chr12	unknown	gene	37108545	37178377	+	Meox2	Meox2	P8259	NM_008584	TSS24850
chr12	36908031	36908122	MACS2_peak_569	14	+	4.66511	5.99612	1.4409	64	chr12	unknown	gene	36816204	36816278	+	Mir5099	Mir5099		NR_039558	TSS17464
chr12	36908031	36908122	MACS2_peak_569	14	+	4.66511	5.99612	1.4409	64	chr12	unknown	gene	37108545	37178377	+	Meox2	Meox2	P8259	NM_008584	TSS24850
chr12	37077159	37077250	MACS2_peak_570	20	+	5.06439	6.77124	2.08291	29	chr12	unknown	gene	36816204	36816278	+	Mir5099	Mir5099		NR_039558	TSS17464
chr12	37077159	37077250	MACS2_peak_570	20	+	5.06439	6.77124	2.08291	29	chr12	unknown	gene	37108545	37178377	+	Meox2	Meox2	P8259	NM_008584	TSS24850
chr12	37175446	37175537	MACS2_peak_571	7	+	3.7639	4.6155	0.75855	60	chr12	unknown	gene	36816204	36816278	+	Mir5099	Mir5099		NR_039558	TSS17464
chr12	37175446	37175537	MACS2_peak_571	7	+	3.7639	4.6155	0.75855	60	chr12	unknown	gene	37241638	37581524	+	Agmo	Agmo	P2186	NM_178767	TSS5270
chr12	37284782	37284873	MACS2_peak_572	12	+	4.17595	5.17759	1.24227	20	chr12	unknown	gene	37108545	37178377	+	Meox2	Meox2	P8259	NM_008584	TSS24850
chr12	37284782	37284873	MACS2_peak_572	12	+	4.17595	5.17759	1.24227	20	chr12	unknown	gene	37880704	38630690	+	Dgkb	Dgkb	P4775	NM_178681	TSS26619
chr12	37427065	37427202	MACS2_peak_573	13	+	4.31251	5.44742	1.3392	84	chr12	unknown	gene	37108545	37178377	+	Meox2	Meox2	P8259	NM_008584	TSS24850
chr12	37427065	37427202	MACS2_peak_573	13	+	4.31251	5.44742	1.3392	84	chr12	unknown	gene	37880704	38630690	+	Dgkb	Dgkb	P4775	NM_178681	TSS26619
chr12	37471058	37471149	MACS2_peak_574	7	+	3.50214	4.07747	0.75855	13	chr12	unknown	gene	37108545	37178377	+	Meox2	Meox2	P8259	NM_008584	TSS24850
chr12	37471058	37471149	MACS2_peak_574	7	+	3.50214	4.07747	0.75855	13	chr12	unknown	gene	37880704	38630690	+	Dgkb	Dgkb	P4775	NM_178681	TSS26619
chr12	37630626	37630717	MACS2_peak_575	7	+	3.7639	4.6155	0.75855	20	chr12	unknown	gene	37241638	37581524	+	Agmo	Agmo	P2186	NM_178767	TSS5270
chr12	37630626	37630717	MACS2_peak_575	7	+	3.7639	4.6155	0.75855	20	chr12	unknown	gene	37880704	38630690	+	Dgkb	Dgkb	P4775	NM_178681	TSS26619
chr12	38586332	38586451	MACS2_peak_576	25	+	5.46411	7.45132	2.55202	60	chr12	unknown	gene	37241638	37581524	+	Agmo	Agmo	P2186	NM_178767	TSS5270
chr12	38586332	38586451	MACS2_peak_576	25	+	5.46411	7.45132	2.55202	60	chr12	unknown	gene	38780257	38865769	+	Etv1	Etv1	P21487	NM_007960	TSS23580
chr12	38591767	38591858	MACS2_peak_577	13	+	4.51669	5.88074	1.3392	20	chr12	unknown	gene	37241638	37581524	+	Agmo	Agmo	P2186	NM_178767	TSS5270
chr12	38591767	38591858	MACS2_peak_577	13	+	4.51669	5.88074	1.3392	20	chr12	unknown	gene	38780257	38865769	+	Etv1	Etv1	P21487	NM_007960	TSS23580
chr12	39310167	39310286	MACS2_peak_578	15	+	4.72239	6.10186	1.53456	32	chr12	unknown	gene	38780257	38865769	+	Etv1	Etv1	P21487	NM_007960	TSS23580
chr12	39310167	39310286	MACS2_peak_578	15	+	4.72239	6.10186	1.53456	32	chr12	unknown	gene	40033290	40037987	-	Arl4a	Arl4a	P13606	NM_007487	TSS7359
chr12	39312867	39312958	MACS2_peak_579	7	+	3.50214	4.07747	0.75855	14	chr12	unknown	gene	38780257	38865769	+	Etv1	Etv1	P21487	NM_007960	TSS23580
chr12	39312867	39312958	MACS2_peak_579	7	+	3.50214	4.07747	0.75855	14	chr12	unknown	gene	40033290	40037987	-	Arl4a	Arl4a	P13606	NM_007487	TSS7359
chr12	40118067	40118158	MACS2_peak_580	13	+	4.48867	5.81883	1.3392	45	chr12	unknown	gene	40033290	40037987	-	Arl4a	Arl4a	P13606	NM_007487	TSS7359
chr12	40118067	40118158	MACS2_peak_580	13	+	4.48867	5.81883	1.3392	45	chr12	unknown	gene	40176385	40199315	-	Lsmem1	Lsmem1	P15577	NM_001033437	TSS9652
chr12	41486936	41487084	MACS2_peak_581	17	+	4.87194	6.38592	1.77838	64	chr12	unknown	gene	41451667	41486057	-	Lrrn3	Lrrn3	P25865	NM_001271708	TSS322
chr12	41486936	41487084	MACS2_peak_581	17	+	4.87194	6.38592	1.77838	64	chr12	unknown	gene	44205896	44210068	-	Dnajb9	Dnajb9	P4801	NM_013760	TSS13066
chr12	41670376	41670467	MACS2_peak_582	18	+	4.90299	6.44649	1.82743	73	chr12	unknown	gene	41451667	41486057	-	Lrrn3	Lrrn3	P25865	NM_001271708	TSS322
chr12	41670376	41670467	MACS2_peak_582	18	+	4.90299	6.44649	1.82743	73	chr12	unknown	gene	44205896	44210068	-	Dnajb9	Dnajb9	P4801	NM_013760	TSS13066
chr12	44837639	44837730	MACS2_peak_583	13	+	4.51669	5.88074	1.3392	32	chr12	unknown	gene	44328884	44598587	+	Nrcam	Nrcam	P6098	NM_176930	TSS15506
chr12	44837639	44837730	MACS2_peak_583	13	+	4.51669	5.88074	1.3392	32	chr12	unknown	gene	44852485	45074483	-	Stxbp6	Stxbp6	P11424	NM_144552	TSS4114
chr12	46164911	46165051	MACS2_peak_584	13	+	4.51669	5.88074	1.3392	83	chr12	unknown	gene	44852485	45074483	-	Stxbp6	Stxbp6	P11424	NM_144552	TSS4114
chr12	46164911	46165051	MACS2_peak_584	13	+	4.51669	5.88074	1.3392	83	chr12	unknown	gene	46694516	46818751	-	Nova1	Nova1	P15328	NM_021361	TSS25802
chr12	49386474	49386565	MACS2_peak_585	26	+	5.53289	7.58332	2.67506	25	chr12	unknown	gene	49382882	49385931	+	Foxg1	Foxg1	P5777	NM_001160112	TSS11475
chr12	49386474	49386565	MACS2_peak_585	26	+	5.53289	7.58332	2.67506	25	chr12	unknown	gene	49389651	49407346	+	3110039M20Rik	3110039M20Rik		NR_026733	TSS26759
chr12	50473775	50473866	MACS2_peak_586	13	+	4.51669	5.88074	1.3392	24	chr12	unknown	gene	49476992	49480862	-	1810007C17Rik	1810007C17Rik		NR_045472	TSS22759
chr12	50473775	50473866	MACS2_peak_586	13	+	4.51669	5.88074	1.3392	24	chr12	unknown	gene	51005155	51062543	+	1700008C04Rik	1700008C04Rik		NR_126468	TSS1104
chr12	52489840	52489963	MACS2_peak_587	13	+	4.22952	5.28177	1.31871	90	chr12	unknown	gene	52097745	52310764	+	Nubpl	Nubpl	P9693	NM_029760	TSS14195
chr12	52489840	52489963	MACS2_peak_587	13	+	4.22952	5.28177	1.31871	90	chr12	unknown	gene	52516076	52567338	+	Arhgap5	Arhgap5	P22528	NM_009706	TSS20768
chr12	53395646	53395737	MACS2_peak_588	13	+	4.51669	5.88074	1.3392	20	chr12	unknown	gene	52699382	53151015	+	Akap6	Akap6	P9547	NM_198111	TSS7860
chr12	53395646	53395737	MACS2_peak_588	13	+	4.51669	5.88074	1.3392	20	chr12	unknown	gene	54178980	54203561	-	Egln3	Egln3	P17164	NM_028133	TSS2048
chr12	53897472	53897563	MACS2_peak_589	7	+	3.74056	4.56432	0.75855	8	chr12	unknown	gene	52699382	53151015	+	Akap6	Akap6	P9547	NM_198111	TSS7860
chr12	53897472	53897563	MACS2_peak_589	7	+	3.74056	4.56432	0.75855	8	chr12	unknown	gene	54178980	54203561	-	Egln3	Egln3	P17164	NM_028133	TSS2048
chr12	53996825	53996916	MACS2_peak_590	7	+	3.6414	4.35447	0.75855	25	chr12	unknown	gene	52699382	53151015	+	Akap6	Akap6	P9547	NM_198111	TSS7860
chr12	53996825	53996916	MACS2_peak_590	7	+	3.6414	4.35447	0.75855	25	chr12	unknown	gene	54178980	54203561	-	Egln3	Egln3	P17164	NM_028133	TSS2048
chr12	54209944	54210042	MACS2_peak_591	14	+	4.69358	6.04847	1.48693	36	chr12	unknown	gene	54178980	54203561	-	Egln3	Egln3	P17164	NM_028133	TSS2048
chr12	54209944	54210042	MACS2_peak_591	14	+	4.69358	6.04847	1.48693	36	chr12	unknown	gene	54233614	54242320	+	1700104L18Rik	1700104L18Rik		NR_108033	TSS7747
chr12	54329092	54329183	MACS2_peak_592	13	+	4.51669	5.88074	1.3392	28	chr12	unknown	gene	54233614	54242320	+	1700104L18Rik	1700104L18Rik		NR_108033	TSS7747
chr12	54329092	54329183	MACS2_peak_592	13	+	4.51669	5.88074	1.3392	28	chr12	unknown	gene	54387732	54391318	-	Gm7550	Gm7550		NR_033689	TSS11930
chr12	54617465	54617556	MACS2_peak_593	13	+	4.51669	5.88074	1.3392	63	chr12	unknown	gene	54387732	54391318	-	Gm7550	Gm7550		NR_033689	TSS11930
chr12	54617465	54617556	MACS2_peak_593	13	+	4.51669	5.88074	1.3392	63	chr12	unknown	gene	54645373	54656483	-	Sptssa	Sptssa	P14566	NM_134054	TSS9430
chr12	55297848	55297939	MACS2_peak_594	12	+	4.14966	5.12722	1.204	86	chr12	unknown	gene	55155103	55262218	+	Srp54b	Srp54b	P7559	NM_001100109	TSS24418
chr12	55297848	55297939	MACS2_peak_594	12	+	4.14966	5.12722	1.204	86	chr12	unknown	gene	55302636	55382400	+	1110008L16Rik	1110008L16Rik	P7366	NM_025373	TSS2523
chr12	56698122	56698238	MACS2_peak_595	7	+	3.41507	3.91313	0.75855	83	chr12	unknown	gene	56611396	56613059	-	Nkx2-9	Nkx2-9	P8961	NM_008701	TSS18781
chr12	56698122	56698238	MACS2_peak_595	7	+	3.41507	3.91313	0.75855	83	chr12	unknown	gene	56712633	57196939	-	Slc25a21	Slc25a21	P7201	NM_001167976	TSS6403
chr12	58072986	58073077	MACS2_peak_596	13	+	4.42837	5.68838	1.3392	57	chr12	unknown	gene	57661457	57662911	-	BC042761	BC042761		NR_131112	TSS5728
chr12	58072986	58073077	MACS2_peak_596	13	+	4.42837	5.68838	1.3392	57	chr12	unknown	gene	58211803	58213768	+	Sstr1	Sstr1	P7766	NM_009216	TSS6286
chr12	59413185	59413276	MACS2_peak_597	13	+	4.51669	5.88074	1.3392	35	chr12	unknown	gene	59200654	59219479	-	Fbxo33	Fbxo33	P9365	NM_001033156	TSS414
chr12	59413185	59413276	MACS2_peak_597	13	+	4.51669	5.88074	1.3392	35	chr12	unknown	gene	61499659	61521820	-	Gm20063	Gm20063		NR_045049	TSS8294
chr12	62709728	62709819	MACS2_peak_598	13	+	4.51669	5.88074	1.3392	23	chr12	unknown	gene	62687786	62688336	+	Spanxn4	Spanxn4		NR_131949	TSS27667
chr12	62709728	62709819	MACS2_peak_598	13	+	4.51669	5.88074	1.3392	23	chr12	unknown	gene	64471332	64474690	-	Fscb	Fscb	P14990	NM_001163271	TSS2386
chr12	63145723	63145853	MACS2_peak_599	23	+	5.26947	7.21205	2.32792	70	chr12	unknown	gene	62687786	62688336	+	Spanxn4	Spanxn4		NR_131949	TSS27667
chr12	63145723	63145853	MACS2_peak_599	23	+	5.26947	7.21205	2.32792	70	chr12	unknown	gene	64471332	64474690	-	Fscb	Fscb	P14990	NM_001163271	TSS2386
chr12	63695249	63695342	MACS2_peak_600	35	+	6.02225	8.60076	3.58294	13	chr12	unknown	gene	62687786	62688336	+	Spanxn4	Spanxn4		NR_131949	TSS27667
chr12	63695249	63695342	MACS2_peak_600	35	+	6.02225	8.60076	3.58294	13	chr12	unknown	gene	64471332	64474690	-	Fscb	Fscb	P14990	NM_001163271	TSS2386
chr12	64016928	64017019	MACS2_peak_601	13	+	4.51669	5.88074	1.3392	82	chr12	unknown	gene	62687786	62688336	+	Spanxn4	Spanxn4		NR_131949	TSS27667
chr12	64016928	64017019	MACS2_peak_601	13	+	4.51669	5.88074	1.3392	82	chr12	unknown	gene	64471332	64474690	-	Fscb	Fscb	P14990	NM_001163271	TSS2386
chr12	65583649	65583772	MACS2_peak_602	23	+	5.26947	7.21205	2.32792	47	chr12	unknown	gene	65225516	65228454	+	Wdr20rt	Wdr20rt	P11758	NM_027614	TSS356
chr12	65583649	65583772	MACS2_peak_602	23	+	5.26947	7.21205	2.32792	47	chr12	unknown	gene	66283378	66284357	-	Rpl10l	Rpl10l	P13968	NM_001162933	TSS1139
chr12	66128294	66128385	MACS2_peak_603	23	+	5.26947	7.21205	2.32792	51	chr12	unknown	gene	65225516	65228454	+	Wdr20rt	Wdr20rt	P11758	NM_027614	TSS356
chr12	66128294	66128385	MACS2_peak_603	23	+	5.26947	7.21205	2.32792	51	chr12	unknown	gene	66283378	66284357	-	Rpl10l	Rpl10l	P13968	NM_001162933	TSS1139
chr12	67059316	67059666	MACS2_peak_604	179	+	12.4814	23.4749	17.9521	146	chr12	unknown	gene	66283378	66284357	-	Rpl10l	Rpl10l	P13968	NM_001162933	TSS1139
chr12	67059316	67059666	MACS2_peak_604	179	+	12.4814	23.4749	17.9521	146	chr12	unknown	gene	67656741	67669271	-	Gm17821	Gm17821		NR_033146	TSS4809
chr12	69654077	69654376	MACS2_peak_605	128	+	10.4429	18.2442	12.8606	105	chr12	unknown	gene	69577627	69582986	-	Vcpkmt	Vcpkmt	P1520	NM_001033236	TSS18228
chr12	69654077	69654376	MACS2_peak_605	128	+	10.4429	18.2442	12.8606	105	chr12	unknown	gene	69690435	69724796	-	L2hgdh	L2hgdh	P11620	NM_145443	TSS692
chr12	69671005	69671096	MACS2_peak_606	12	+	4.14966	5.12722	1.204	52	chr12	unknown	gene	69577627	69582986	-	Vcpkmt	Vcpkmt	P1520	NM_001033236	TSS18228
chr12	69671005	69671096	MACS2_peak_606	12	+	4.14966	5.12722	1.204	52	chr12	unknown	gene	69690435	69724796	-	L2hgdh	L2hgdh	P11620	NM_145443	TSS692
chr12	70077824	70077984	MACS2_peak_607	13	+	4.36967	5.5648	1.3392	36	chr12	unknown	gene	69965012	69986767	-	Sav1	Sav1	P20741	NM_022028	TSS1582
chr12	70077824	70077984	MACS2_peak_607	13	+	4.36967	5.5648	1.3392	36	chr12	unknown	gene	70154170	70183206	+	Abhd12b	Abhd12b	P12944	NM_001195033	TSS9216
chr12	70167333	70167445	MACS2_peak_608	7	+	3.71526	4.50968	0.75855	34	chr12	unknown	gene	70011434	70112035	-	Nin	Nin	P5713	NM_001081453	TSS10497
chr12	70167333	70167445	MACS2_peak_608	7	+	3.71526	4.50968	0.75855	34	chr12	unknown	gene	70190814	70227583	-	Pygl	Pygl	P6769	NM_133198	TSS24714
chr12	70608130	70608221	MACS2_peak_609	7	+	3.50214	4.07747	0.75855	30	chr12	unknown	gene	70453153	70466156	+	Tmx1	Tmx1	P23977	NM_028339	TSS23325
chr12	70608130	70608221	MACS2_peak_609	7	+	3.50214	4.07747	0.75855	30	chr12	unknown	gene	70825513	70899668	+	Frmd6	Frmd6	P1603	NM_028127	TSS14744
chr12	71446457	71446623	MACS2_peak_610	12	+	4.17595	5.17759	1.24227	13	chr12	unknown	gene	71309883	71318894	+	Dact1	Dact1	P10784	NM_001190466	TSS7567
chr12	71446457	71446623	MACS2_peak_610	12	+	4.17595	5.17759	1.24227	13	chr12	unknown	gene	71540606	71556133	+	4930404H11Rik	4930404H11Rik		NR_045941	TSS1392
chr12	72004954	72005045	MACS2_peak_611	12	+	4.20256	5.22909	1.28062	37	chr12	unknown	gene	71831067	71989888	+	Daam1	Daam1	P10047	NM_172464	TSS6563
chr12	72004954	72005045	MACS2_peak_611	12	+	4.20256	5.22909	1.28062	37	chr12	unknown	gene	72069617	72070991	-	Gpr135	Gpr135	P17780	NM_181752	TSS8423
chr12	72912861	72912952	MACS2_peak_612	30	+	5.75002	8.01616	3.07128	62	chr12	unknown	gene	72761210	72793741	+	Ppm1a	Ppm1a	P1974	NM_008910	TSS16880
chr12	72912861	72912952	MACS2_peak_612	30	+	5.75002	8.01616	3.07128	62	chr12	unknown	gene	72939944	72941795	+	Six6	Six6	P1032	NM_011384	TSS19782
chr12	73271225	73271316	MACS2_peak_613	23	+	5.26947	7.21205	2.32792	67	chr12	unknown	gene	73100258	73113184	-	Six4	Six4	P19128	NM_011382	TSS4939
chr12	73271225	73271316	MACS2_peak_613	23	+	5.26947	7.21205	2.32792	67	chr12	unknown	gene	73280409	73286688	-	Trmt5	Trmt5	P25166	NM_029580	TSS12924
chr12	74803903	74804031	MACS2_peak_614	84	+	8.41195	13.6962	8.46432	52	chr12	unknown	gene	74297473	74299189	+	Dbpht2	Dbpht2	P6935	NM_198866	TSS19545
chr12	74803903	74804031	MACS2_peak_614	84	+	8.41195	13.6962	8.46432	52	chr12	unknown	gene	74897216	75176528	-	Kcnh5	Kcnh5	P6906	NM_172805	TSS5683
chr12	74804253	74804471	MACS2_peak_615	72	+	7.85404	12.4452	7.25844	149	chr12	unknown	gene	74297473	74299189	+	Dbpht2	Dbpht2	P6935	NM_198866	TSS19545
chr12	74804253	74804471	MACS2_peak_615	72	+	7.85404	12.4452	7.25844	149	chr12	unknown	gene	74897216	75176528	-	Kcnh5	Kcnh5	P6906	NM_172805	TSS5683
chr12	75429256	75429412	MACS2_peak_616	88	+	8.79765	14.0929	8.84823	81	chr12	unknown	gene	75411719	75416781	-	Gphb5	Gphb5	P12173	NM_175644	TSS6232
chr12	75429256	75429412	MACS2_peak_616	88	+	8.79765	14.0929	8.84823	81	chr12	unknown	gene	75450880	75596200	-	Ppp2r5e	Ppp2r5e	P16734	NM_012024	TSS24081
chr12	75441413	75441520	MACS2_peak_617	7	+	3.5246	4.12091	0.75855	33	chr12	unknown	gene	75411719	75416781	-	Gphb5	Gphb5	P12173	NM_175644	TSS6232
chr12	75441413	75441520	MACS2_peak_617	7	+	3.5246	4.12091	0.75855	33	chr12	unknown	gene	75450880	75596200	-	Ppp2r5e	Ppp2r5e	P16734	NM_012024	TSS24081
chr12	77196885	77196976	MACS2_peak_618	19	+	4.9663	6.57181	1.9281	37	chr12	unknown	gene	76937268	76962025	-	Max	Max	P3375	NM_001146176	TSS21210
chr12	77196885	77196976	MACS2_peak_618	19	+	4.9663	6.57181	1.9281	37	chr12	unknown	gene	77238103	77475316	+	Fut8	Fut8	P11220	NM_016893	TSS16501
chr12	77553852	77553943	MACS2_peak_619	13	+	4.51669	5.88074	1.3392	17	chr12	unknown	gene	77238103	77475316	+	Fut8	Fut8	P11220	NM_016893	TSS16501
chr12	77553852	77553943	MACS2_peak_619	13	+	4.51669	5.88074	1.3392	17	chr12	unknown	gene	78226654	78683911	+	Gphn	Gphn	P11304	NM_172952	TSS7660
chr12	77820682	77820773	MACS2_peak_620	7	+	3.74056	4.56432	0.75855	32	chr12	unknown	gene	77238103	77475316	+	Fut8	Fut8	P11220	NM_016893	TSS16501
chr12	77820682	77820773	MACS2_peak_620	7	+	3.74056	4.56432	0.75855	32	chr12	unknown	gene	78226654	78683911	+	Gphn	Gphn	P11304	NM_172952	TSS7660
chr12	78046102	78046193	MACS2_peak_621	7	+	3.6414	4.35447	0.75855	17	chr12	unknown	gene	77238103	77475316	+	Fut8	Fut8	P11220	NM_016893	TSS16501
chr12	78046102	78046193	MACS2_peak_621	7	+	3.6414	4.35447	0.75855	17	chr12	unknown	gene	78226654	78683911	+	Gphn	Gphn	P11304	NM_172952	TSS7660
chr12	78572238	78572329	MACS2_peak_622	12	+	4.20256	5.22909	1.28062	16	chr12	unknown	gene	77238103	77475316	+	Fut8	Fut8	P11220	NM_016893	TSS16501
chr12	78572238	78572329	MACS2_peak_622	12	+	4.20256	5.22909	1.28062	16	chr12	unknown	gene	78691534	78734389	+	Fam71d	Fam71d	P4900	NM_027597	TSS26458
chr12	79503139	79503272	MACS2_peak_623	17	+	4.87194	6.38592	1.77838	82	chr12	unknown	gene	79232346	79296282	-	Zfyve26	Zfyve26	P10838	NM_001008550	TSS1305
chr12	79503139	79503272	MACS2_peak_623	17	+	4.87194	6.38592	1.77838	82	chr12	unknown	gene	79917018	79936264	-	9430078K24Rik	9430078K24Rik		NR_131073	TSS19542
chr12	80051624	80051715	MACS2_peak_624	23	+	5.26947	7.21205	2.32792	30	chr12	unknown	gene	79917018	79936264	-	9430078K24Rik	9430078K24Rik		NR_131073	TSS19542
chr12	80051624	80051715	MACS2_peak_624	23	+	5.26947	7.21205	2.32792	30	chr12	unknown	gene	80107759	80112875	-	Zfp36l1	Zfp36l1	P6806	NM_007564	TSS14320
chr12	80654617	80654757	MACS2_peak_625	13	+	4.22952	5.28177	1.31871	68	chr12	unknown	gene	80634022	80643766	-	Erh	Erh	P20604	NM_007951	TSS2546
chr12	80654617	80654757	MACS2_peak_625	13	+	4.22952	5.28177	1.31871	68	chr12	unknown	gene	80686374	80692466	-	Plekhd1os	Plekhd1os		NR_037995	TSS2248
chr12	82895815	82895906	MACS2_peak_626	7	+	3.7639	4.6155	0.75855	3	chr12	unknown	gene	82170015	82450044	+	Sipa1l1	Sipa1l1	P19667	NM_001167983	TSS3793
chr12	82895815	82895906	MACS2_peak_626	7	+	3.7639	4.6155	0.75855	3	chr12	unknown	gene	82932519	82939155	-	1700085C21Rik	1700085C21Rik		NR_046045	TSS1723
chr12	83926433	83926540	MACS2_peak_627	18	+	4.93444	6.50843	1.87805	74	chr12	unknown	gene	83794033	83921934	-	Numb	Numb	P3296	NM_001272056	TSS16366
chr12	83926433	83926540	MACS2_peak_627	18	+	4.93444	6.50843	1.87805	74	chr12	unknown	gene	83950607	83952503	+	2410016O06Rik	2410016O06Rik	P16869	NM_023633	TSS16960
chr12	83942670	83942761	MACS2_peak_628	13	+	4.25683	5.33568	1.3392	59	chr12	unknown	gene	83794033	83921934	-	Numb	Numb	P3296	NM_001272056	TSS16366
chr12	83942670	83942761	MACS2_peak_628	13	+	4.25683	5.33568	1.3392	59	chr12	unknown	gene	83950607	83952503	+	2410016O06Rik	2410016O06Rik	P16869	NM_023633	TSS16960
chr12	84834473	84834693	MACS2_peak_629	13	+	4.51669	5.88074	1.3392	57	chr12	unknown	gene	84773269	84774717	+	Isca2	Isca2	P2360	NM_028863	TSS14820
chr12	84834473	84834693	MACS2_peak_629	13	+	4.51669	5.88074	1.3392	57	chr12	unknown	gene	84875801	84879755	+	D030025P21Rik	D030025P21Rik		NR_028577	TSS20637
chr12	86026952	86027043	MACS2_peak_630	11	+	4.09808	5.02969	1.12528	20	chr12	unknown	gene	85815454	85824545	-	0610007P14Rik	0610007P14Rik	P22293	NM_021446	TSS19007
chr12	86026952	86027043	MACS2_peak_630	11	+	4.09808	5.02969	1.12528	20	chr12	unknown	gene	86056742	86077932	-	Tgfb3	Tgfb3	P23841	NM_009368	TSS18346
chr12	88813562	88813653	MACS2_peak_631	35	+	6.02225	8.60076	3.58294	33	chr12	unknown	gene	88360513	88461192	+	Adck1	Adck1	P21348	NM_001277297	TSS15003
chr12	88813562	88813653	MACS2_peak_631	35	+	6.02225	8.60076	3.58294	33	chr12	unknown	gene	90724551	90738284	-	Dio2	Dio2	P4379	NM_010050	TSS1713
chr12	89070274	89070365	MACS2_peak_632	17	+	4.84128	6.32668	1.72807	35	chr12	unknown	gene	88360513	88461192	+	Adck1	Adck1	P21348	NM_001277297	TSS15003
chr12	89070274	89070365	MACS2_peak_632	17	+	4.84128	6.32668	1.72807	35	chr12	unknown	gene	90724551	90738284	-	Dio2	Dio2	P4379	NM_010050	TSS1713
chr12	90089006	90089097	MACS2_peak_633	13	+	4.51669	5.88074	1.3392	44	chr12	unknown	gene	88360513	88461192	+	Adck1	Adck1	P21348	NM_001277297	TSS15003
chr12	90089006	90089097	MACS2_peak_633	13	+	4.51669	5.88074	1.3392	44	chr12	unknown	gene	90724551	90738284	-	Dio2	Dio2	P4379	NM_010050	TSS1713
chr12	90930342	90930433	MACS2_peak_634	7	+	3.43643	3.95288	0.75855	60	chr12	unknown	gene	90724551	90738284	-	Dio2	Dio2	P4379	NM_010050	TSS1713
chr12	90930342	90930433	MACS2_peak_634	7	+	3.43643	3.95288	0.75855	60	chr12	unknown	gene	90998491	91384409	-	Cep128	Cep128	P688	NM_181815	TSS4054
chr12	92461505	92461611	MACS2_peak_635	18	+	4.90299	6.44649	1.82743	34	chr12	unknown	gene	91806042	91849031	-	Sel1l	Sel1l	P6563	NM_001039089	TSS761
chr12	92461505	92461611	MACS2_peak_635	18	+	4.90299	6.44649	1.82743	34	chr12	unknown	gene	93416456	93444823	-	4930559C10Rik	4930559C10Rik		NR_126436	TSS5132
chr12	92835027	92835162	MACS2_peak_636	13	+	4.36967	5.5648	1.3392	72	chr12	unknown	gene	91806042	91849031	-	Sel1l	Sel1l	P6563	NM_001039089	TSS761
chr12	92835027	92835162	MACS2_peak_636	13	+	4.36967	5.5648	1.3392	72	chr12	unknown	gene	93416456	93444823	-	4930559C10Rik	4930559C10Rik		NR_126436	TSS5132
chr12	93576924	93577015	MACS2_peak_637	21	+	5.09795	6.84106	2.13796	55	chr12	unknown	gene	93416456	93444823	-	4930559C10Rik	4930559C10Rik		NR_126436	TSS5132
chr12	93576924	93577015	MACS2_peak_637	21	+	5.09795	6.84106	2.13796	55	chr12	unknown	gene	93927337	95139186	+	Mir8099-2	Mir8099-2		NR_106201_1	TSS21198
chr12	93880172	93880263	MACS2_peak_638	13	+	4.51669	5.88074	1.3392	26	chr12	unknown	gene	93416456	93444823	-	4930559C10Rik	4930559C10Rik		NR_126436	TSS5132
chr12	93880172	93880263	MACS2_peak_638	13	+	4.51669	5.88074	1.3392	26	chr12	unknown	gene	93927337	95139186	+	Mir8099-2	Mir8099-2		NR_106201_1	TSS21198
chr12	94416293	94416390	MACS2_peak_639	18	+	4.93444	6.50843	1.87805	58	chr12	unknown	gene	93416456	93444823	-	4930559C10Rik	4930559C10Rik		NR_126436	TSS5132
chr12	94416293	94416390	MACS2_peak_639	18	+	4.93444	6.50843	1.87805	58	chr12	unknown	gene	95692225	95780872	+	Flrt2	Flrt2	P13526	NM_201518	TSS8410
chr12	95434890	95434981	MACS2_peak_640	13	+	4.28449	5.39087	1.3392	18	chr12	unknown	gene	93927337	95139186	+	Mir8099-2	Mir8099-2		NR_106201_1	TSS21198
chr12	95434890	95434981	MACS2_peak_640	13	+	4.28449	5.39087	1.3392	18	chr12	unknown	gene	95692225	95780872	+	Flrt2	Flrt2	P13526	NM_201518	TSS8410
chr12	95525896	95525987	MACS2_peak_641	13	+	4.51669	5.88074	1.3392	13	chr12	unknown	gene	93927337	95139186	+	Mir8099-2	Mir8099-2		NR_106201_1	TSS21198
chr12	95525896	95525987	MACS2_peak_641	13	+	4.51669	5.88074	1.3392	13	chr12	unknown	gene	95692225	95780872	+	Flrt2	Flrt2	P13526	NM_201518	TSS8410
chr12	96163681	96163825	MACS2_peak_642	14	+	4.69358	6.04847	1.48693	71	chr12	unknown	gene	96046620	96047222	-	1700019M22Rik	1700019M22Rik		NR_103800	TSS20774
chr12	96163681	96163825	MACS2_peak_642	14	+	4.69358	6.04847	1.48693	71	chr12	unknown	gene	98202299	98259329	-	Galc	Galc	P20390	NM_008079	TSS23224
chr12	97061445	97061776	MACS2_peak_643	354	+	17.591	41.302	35.4359	233	chr12	unknown	gene	96046620	96047222	-	1700019M22Rik	1700019M22Rik		NR_103800	TSS20774
chr12	97061445	97061776	MACS2_peak_643	354	+	17.591	41.302	35.4359	233	chr12	unknown	gene	98202299	98259329	-	Galc	Galc	P20390	NM_008079	TSS23224
chr12	97749067	97749158	MACS2_peak_644	13	+	4.51669	5.88074	1.3392	71	chr12	unknown	gene	96046620	96047222	-	1700019M22Rik	1700019M22Rik		NR_103800	TSS20774
chr12	97749067	97749158	MACS2_peak_644	13	+	4.51669	5.88074	1.3392	71	chr12	unknown	gene	98202299	98259329	-	Galc	Galc	P20390	NM_008079	TSS23224
chr12	97796531	97796662	MACS2_peak_645	20	+	5.06439	6.77124	2.08291	58	chr12	unknown	gene	96046620	96047222	-	1700019M22Rik	1700019M22Rik		NR_103800	TSS20774
chr12	97796531	97796662	MACS2_peak_645	20	+	5.06439	6.77124	2.08291	58	chr12	unknown	gene	98202299	98259329	-	Galc	Galc	P20390	NM_008079	TSS23224
chr12	97872726	97872817	MACS2_peak_646	13	+	4.45831	5.7527	1.3392	9	chr12	unknown	gene	96046620	96047222	-	1700019M22Rik	1700019M22Rik		NR_103800	TSS20774
chr12	97872726	97872817	MACS2_peak_646	13	+	4.45831	5.7527	1.3392	9	chr12	unknown	gene	98202299	98259329	-	Galc	Galc	P20390	NM_008079	TSS23224
chr12	99060219	99060310	MACS2_peak_647	13	+	4.51669	5.88074	1.3392	50	chr12	unknown	gene	98920573	98982574	+	Ttc8	Ttc8	P6719	NM_029553	TSS878
chr12	99060219	99060310	MACS2_peak_647	13	+	4.51669	5.88074	1.3392	50	chr12	unknown	gene	99161276	99162808	-	4930474N09Rik	4930474N09Rik		NR_038130	TSS12615
chr12	100979562	100979653	MACS2_peak_648	13	+	4.51669	5.88074	1.3392	37	chr12	unknown	gene	100876681	100908198	-	Gpr68	Gpr68	P24730	NM_001177674	TSS16014
chr12	100979562	100979653	MACS2_peak_648	13	+	4.51669	5.88074	1.3392	37	chr12	unknown	gene	101021672	101021768	-	Mir1190	Mir1190		NR_035421	TSS23952
chr12	101999033	101999124	MACS2_peak_649	13	+	4.51669	5.88074	1.3392	72	chr12	unknown	gene	101918900	101958157	-	Atxn3	Atxn3	P11097	NM_029705	TSS3859
chr12	101999033	101999124	MACS2_peak_649	13	+	4.51669	5.88074	1.3392	72	chr12	unknown	gene	102129418	102266497	+	Slc24a4	Slc24a4	P10679	NM_172152	TSS4818
chr12	102417360	102417451	MACS2_peak_650	13	+	4.51669	5.88074	1.3392	66	chr12	unknown	gene	102283073	102390144	+	Rin3	Rin3	P2343	NM_177620	TSS7873
chr12	102417360	102417451	MACS2_peak_650	13	+	4.51669	5.88074	1.3392	66	chr12	unknown	gene	102469133	102497527	+	Golga5	Golga5	P11481	NM_001199004	TSS7558
chr12	102723249	102723340	MACS2_peak_651	23	+	5.26947	7.21205	2.32792	61	chr12	unknown	gene	102568582	102704816	-	Itpk1	Itpk1	P25567	NM_172584	TSS11622
chr12	102723249	102723340	MACS2_peak_651	23	+	5.26947	7.21205	2.32792	61	chr12	unknown	gene	102739829	102743661	-	Moap1	Moap1	P15035	NM_001142937	TSS6840
chr12	102955244	102955335	MACS2_peak_652	13	+	4.51669	5.88074	1.3392	81	chr12	unknown	gene	102899305	102900337	+	Cox8c	Cox8c	P21280	NM_001039049	TSS22388
chr12	102955244	102955335	MACS2_peak_652	13	+	4.51669	5.88074	1.3392	81	chr12	unknown	gene	103196907	103242146	-	Prima1	Prima1	P6881	NM_133364	TSS4188
chr12	104110435	104110526	MACS2_peak_653	23	+	5.20137	7.06174	2.31103	32	chr12	unknown	gene	104101112	104105353	+	Serpina5	Serpina5	P3122	NM_172953	TSS11759
chr12	104110435	104110526	MACS2_peak_653	23	+	5.20137	7.06174	2.31103	32	chr12	unknown	gene	104112723	104121518	+	Serpina3a	Serpina3a	P1674	NM_001167705	TSS5198
chr12	105271228	105271319	MACS2_peak_654	13	+	4.51669	5.88074	1.3392	26	chr12	unknown	gene	105216754	105222652	-	Tcl1	Tcl1	P1326	NM_001309485	TSS26191
chr12	105271228	105271319	MACS2_peak_654	13	+	4.51669	5.88074	1.3392	26	chr12	unknown	gene	105336593	105383930	+	Tunar	Tunar		NR_045047	TSS26325
chr12	105451298	105451389	MACS2_peak_655	7	+	3.7639	4.6155	0.75855	9	chr12	unknown	gene	105394855	105403760	-	Gm2721	Gm2721		NR_045085	TSS17799
chr12	105451298	105451389	MACS2_peak_655	7	+	3.7639	4.6155	0.75855	9	chr12	unknown	gene	105453855	105487829	+	D430019H16Rik	D430019H16Rik	P9673	NM_001252508	TSS25327
chr12	105959955	105960093	MACS2_peak_656	13	+	4.51669	5.88074	1.3392	80	chr12	unknown	gene	105784701	105836860	+	Papola	Papola	P24330	NM_011112	TSS1084
chr12	105959955	105960093	MACS2_peak_656	13	+	4.51669	5.88074	1.3392	80	chr12	unknown	gene	106010262	106075038	+	Vrk1	Vrk1	P22533	NM_001029843	TSS19510
chr12	106382546	106382637	MACS2_peak_657	13	+	4.51669	5.88074	1.3392	20	chr12	unknown	gene	106010262	106075038	+	Vrk1	Vrk1	P22533	NM_001029843	TSS19510
chr12	106382546	106382637	MACS2_peak_657	13	+	4.51669	5.88074	1.3392	20	chr12	unknown	gene	106442651	106447666	-	1700121N20Rik	1700121N20Rik		NR_036593	TSS10597
chr12	111041461	111041597	MACS2_peak_658	13	+	4.51669	5.88074	1.3392	71	chr12	unknown	gene	110994397	111013872	+	6030440G07Rik	6030440G07Rik		NR_036598	TSS14438
chr12	111041461	111041597	MACS2_peak_658	13	+	4.51669	5.88074	1.3392	71	chr12	unknown	gene	111159849	111184491	-	4930595D18Rik	4930595D18Rik		NR_130987	TSS2172
chr12	111539517	111539608	MACS2_peak_659	7	+	3.69031	4.45654	0.75855	59	chr12	unknown	gene	111484608	111485770	-	Gm266	Gm266	P10969	NM_001033248	TSS9619
chr12	111539517	111539608	MACS2_peak_659	7	+	3.69031	4.45654	0.75855	59	chr12	unknown	gene	111540945	111541066	+	Snora28	Snora28		NR_033168	TSS27529
chr12	113777808	113777899	MACS2_peak_660	13	+	4.60921	5.8944	1.34955	25	chr12	unknown	gene	113543907	113546273	+	Adam6a	Adam6a	P14565	NM_174885	TSS12144
chr12	113777808	113777899	MACS2_peak_660	13	+	4.60921	5.8944	1.34955	25	chr12	unknown	gene	114469406	114469466	-	Mir7094-1	Mir7094-1		NR_106062	TSS12256
chr12	114420685	114420787	MACS2_peak_661	42	+	6.42673	9.29353	4.24338	53	chr12	unknown	gene	113543907	113546273	+	Adam6a	Adam6a	P14565	NM_174885	TSS12144
chr12	114420685	114420787	MACS2_peak_661	42	+	6.42673	9.29353	4.24338	53	chr12	unknown	gene	114469406	114469466	-	Mir7094-1	Mir7094-1		NR_106062	TSS12256
chr12	114517823	114517951	MACS2_peak_662	43	+	6.46877	9.37984	4.32457	61	chr12	unknown	gene	114513634	114513694	-	Mir7094-2	Mir7094-2		NR_106063	TSS5437
chr12	114517823	114517951	MACS2_peak_662	43	+	6.46877	9.37984	4.32457	61	chr12	unknown	gene	115695719	115695794	-	Mir6388	Mir6388		NR_105810	TSS8124
chr12	115456833	115456924	MACS2_peak_663	23	+	5.26947	7.21205	2.32792	62	chr12	unknown	gene	114513634	114513694	-	Mir7094-2	Mir7094-2		NR_106063	TSS5437
chr12	115456833	115456924	MACS2_peak_663	23	+	5.26947	7.21205	2.32792	62	chr12	unknown	gene	115695719	115695794	-	Mir6388	Mir6388		NR_105810	TSS8124
chr12	115554934	115555025	MACS2_peak_664	10	+	4.04776	4.93617	1.04625	38	chr12	unknown	gene	114513634	114513694	-	Mir7094-2	Mir7094-2		NR_106063	TSS5437
chr12	115554934	115555025	MACS2_peak_664	10	+	4.04776	4.93617	1.04625	38	chr12	unknown	gene	115695719	115695794	-	Mir6388	Mir6388		NR_105810	TSS8124
chr12	115672076	115672242	MACS2_peak_665	23	+	5.26947	7.21205	2.32792	80	chr12	unknown	gene	114513634	114513694	-	Mir7094-2	Mir7094-2		NR_106063	TSS5437
chr12	115672076	115672242	MACS2_peak_665	23	+	5.26947	7.21205	2.32792	80	chr12	unknown	gene	115695719	115695794	-	Mir6388	Mir6388		NR_105810	TSS8124
chr12	115682946	115683097	MACS2_peak_666	50	+	6.87285	10.159	5.05896	65	chr12	unknown	gene	114513634	114513694	-	Mir7094-2	Mir7094-2		NR_106063	TSS5437
chr12	115682946	115683097	MACS2_peak_666	50	+	6.87285	10.159	5.05896	65	chr12	unknown	gene	115695719	115695794	-	Mir6388	Mir6388		NR_105810	TSS8124
chr12	115993979	115994108	MACS2_peak_667	17	+	4.84128	6.32668	1.72807	88	chr12	unknown	gene	115695719	115695794	-	Mir6388	Mir6388		NR_105810	TSS8124
chr12	115993979	115994108	MACS2_peak_667	17	+	4.84128	6.32668	1.72807	88	chr12	unknown	gene	116047723	116060544	+	Zfp386	Zfp386	P25919	NM_001004066	TSS6343
chr12	115997733	115997824	MACS2_peak_668	13	+	4.58175	5.84496	1.3392	44	chr12	unknown	gene	115695719	115695794	-	Mir6388	Mir6388		NR_105810	TSS8124
chr12	115997733	115997824	MACS2_peak_668	13	+	4.58175	5.84496	1.3392	44	chr12	unknown	gene	116047723	116060544	+	Zfp386	Zfp386	P25919	NM_001004066	TSS6343
chr12	118597162	118597316	MACS2_peak_669	13	+	4.51669	5.88074	1.3392	87	chr12	unknown	gene	118518296	118530193	-	D230030E09Rik	D230030E09Rik		NR_045947	TSS17056
chr12	118597162	118597316	MACS2_peak_669	13	+	4.51669	5.88074	1.3392	87	chr12	unknown	gene	118846328	118849872	+	Sp8	Sp8	P1638	NM_177082	TSS5348
chr12	119009335	119009509	MACS2_peak_670	31	+	5.78787	8.09442	3.14251	40	chr12	unknown	gene	118867823	118966421	-	Abcb5	Abcb5	P12860	NM_029961	TSS7662
chr12	119009335	119009509	MACS2_peak_670	31	+	5.78787	8.09442	3.14251	40	chr12	unknown	gene	119162802	119237798	-	Itgb8	Itgb8	P17351	NM_177290	TSS22426
chr12	119054523	119054616	MACS2_peak_671	18	+	4.93444	6.50843	1.87805	71	chr12	unknown	gene	118867823	118966421	-	Abcb5	Abcb5	P12860	NM_029961	TSS7662
chr12	119054523	119054616	MACS2_peak_671	18	+	4.93444	6.50843	1.87805	71	chr12	unknown	gene	119162802	119237798	-	Itgb8	Itgb8	P17351	NM_177290	TSS22426
chr12	119084622	119084713	MACS2_peak_672	12	+	4.20256	5.22909	1.28062	6	chr12	unknown	gene	118867823	118966421	-	Abcb5	Abcb5	P12860	NM_029961	TSS7662
chr12	119084622	119084713	MACS2_peak_672	12	+	4.20256	5.22909	1.28062	6	chr12	unknown	gene	119162802	119237798	-	Itgb8	Itgb8	P17351	NM_177290	TSS22426
chr12	119540560	119540731	MACS2_peak_673	13	+	4.36967	5.5648	1.3392	90	chr12	unknown	gene	119443409	119465672	+	Macc1	Macc1	P4289	NM_001163136	TSS894
chr12	119540560	119540731	MACS2_peak_673	13	+	4.36967	5.5648	1.3392	90	chr12	unknown	gene	119945961	120018581	+	Tmem196	Tmem196	P17637	NM_001294154	TSS9550
chr12	119783000	119783091	MACS2_peak_674	23	+	5.26947	7.21205	2.32792	35	chr12	unknown	gene	119443409	119465672	+	Macc1	Macc1	P4289	NM_001163136	TSS894
chr12	119783000	119783091	MACS2_peak_674	23	+	5.26947	7.21205	2.32792	35	chr12	unknown	gene	119945961	120018581	+	Tmem196	Tmem196	P17637	NM_001294154	TSS9550
chr13	3373064	3373232	MACS2_peak_675	165	+	12.1468	22.0405	16.5555	86	chr13	unknown	gene	3149474	3189678	+	Speer6-ps1	Speer6-ps1		NR_001581	TSS23983
chr13	3373064	3373232	MACS2_peak_675	165	+	12.1468	22.0405	16.5555	86	chr13	unknown	gene	3478302	3492398	+	2810429I04Rik	2810429I04Rik		NR_015522	TSS27272
chr13	5465455	5465546	MACS2_peak_676	13	+	4.51669	5.88074	1.3392	64	chr13	unknown	gene	4592489	4609123	-	Akr1e1	Akr1e1	P16998	NM_018859	TSS17826
chr13	5465455	5465546	MACS2_peak_676	13	+	4.51669	5.88074	1.3392	64	chr13	unknown	gene	5855508	5858092	-	1700016G22Rik	1700016G22Rik		NR_045891	TSS24732
chr13	5689541	5689716	MACS2_peak_677	13	+	4.25683	5.33568	1.3392	13	chr13	unknown	gene	4592489	4609123	-	Akr1e1	Akr1e1	P16998	NM_018859	TSS17826
chr13	5689541	5689716	MACS2_peak_677	13	+	4.25683	5.33568	1.3392	13	chr13	unknown	gene	5855508	5858092	-	1700016G22Rik	1700016G22Rik		NR_045891	TSS24732
chr13	5995813	5995904	MACS2_peak_678	13	+	4.42837	5.68838	1.3392	54	chr13	unknown	gene	5861488	5867283	+	Klf6	Klf6	P20373	NM_011803	TSS11340
chr13	5995813	5995904	MACS2_peak_678	13	+	4.42837	5.68838	1.3392	54	chr13	unknown	gene	6548156	6579743	+	Pitrm1	Pitrm1	P8329	NM_145131	TSS16861
chr13	8885345	8885436	MACS2_peak_679	7	+	3.7639	4.6155	0.75855	28	chr13	unknown	gene	8802965	8871736	-	Wdr37	Wdr37	P15250	NM_001039388	TSS12199
chr13	8885345	8885436	MACS2_peak_679	7	+	3.7639	4.6155	0.75855	28	chr13	unknown	gene	8885605	8890635	+	Idi1	Idi1	P6817	NM_145360	TSS10181
chr13	9297681	9297783	MACS2_peak_680	16	+	4.811	6.2687	1.67914	80	chr13	unknown	gene	9093904	9170942	+	Larp4b	Larp4b	P4844	NM_172585	TSS23768
chr13	9297681	9297783	MACS2_peak_680	16	+	4.811	6.2687	1.67914	80	chr13	unknown	gene	9684835	9765314	-	Zmynd11	Zmynd11	P22058	NM_144516	TSS11660
chr13	10677870	10677980	MACS2_peak_681	19	+	4.99857	6.6367	1.97891	29	chr13	unknown	gene	9876612	10360803	-	Chrm3	Chrm3	P26583	NM_033269	TSS18597
chr13	10677870	10677980	MACS2_peak_681	19	+	4.99857	6.6367	1.97891	29	chr13	unknown	gene	11522051	11525682	+	Zp4-ps	Zp4-ps		NR_027813	TSS25830
chr13	12213450	12213541	MACS2_peak_682	13	+	4.28449	5.39087	1.3392	12	chr13	unknown	gene	12182716	12186488	-	Gm10336	Gm10336		NR_045170	TSS2132
chr13	12213450	12213541	MACS2_peak_682	13	+	4.28449	5.39087	1.3392	12	chr13	unknown	gene	12269426	12340500	-	Actn2	Actn2	P6302	NM_033268	TSS16742
chr13	13755271	13755397	MACS2_peak_683	23	+	5.36409	7.26321	2.37531	62	chr13	unknown	gene	13437601	13510067	+	Nid1	Nid1	P9558	NM_010917	TSS25407
chr13	13755271	13755397	MACS2_peak_683	23	+	5.36409	7.26321	2.37531	62	chr13	unknown	gene	13784058	13825375	+	Gng4	Gng4	P20407	NM_001302997	TSS23877
chr13	14075975	14076066	MACS2_peak_684	20	+	5.03127	6.70315	2.03091	16	chr13	unknown	gene	14052444	14063401	-	Ggps1	Ggps1	P25175	NM_010282	TSS8683
chr13	14075975	14076066	MACS2_peak_684	20	+	5.03127	6.70315	2.03091	16	chr13	unknown	gene	14226437	14523226	-	Hecw1	Hecw1	P26274	NM_001081348	TSS8234
chr13	14301993	14302084	MACS2_peak_685	23	+	5.26947	7.21205	2.32792	33	chr13	unknown	gene	14063783	14197733	+	Arid4b	Arid4b	P14151	NM_198122	TSS6347
chr13	14301993	14302084	MACS2_peak_685	23	+	5.26947	7.21205	2.32792	33	chr13	unknown	gene	14610300	14613018	-	Mrpl32	Mrpl32	P10427	NM_029271	TSS24414
chr13	14816639	14816808	MACS2_peak_686	30	+	5.75002	8.01616	3.07128	84	chr13	unknown	gene	14630244	14637829	+	AW209491	AW209491	P19827	NM_001104646	TSS23425
chr13	14816639	14816808	MACS2_peak_686	30	+	5.75002	8.01616	3.07128	84	chr13	unknown	gene	15463722	15726781	+	Gli3	Gli3	P10595	NM_008130	TSS26243
chr13	15130151	15130283	MACS2_peak_687	19	+	4.99813	6.6079	1.96269	83	chr13	unknown	gene	14630244	14637829	+	AW209491	AW209491	P19827	NM_001104646	TSS23425
chr13	15130151	15130283	MACS2_peak_687	19	+	4.99813	6.6079	1.96269	83	chr13	unknown	gene	15463722	15726781	+	Gli3	Gli3	P10595	NM_008130	TSS26243
chr13	15870013	15870104	MACS2_peak_688	11	+	4.09808	5.02969	1.12528	49	chr13	unknown	gene	15807242	15827537	+	A530046M15Rik	A530046M15Rik		NR_046131	TSS7433
chr13	15870013	15870104	MACS2_peak_688	11	+	4.09808	5.02969	1.12528	49	chr13	unknown	gene	16014474	16027129	+	Inhba	Inhba	P12007	NM_008380	TSS27100
chr13	16282931	16283022	MACS2_peak_689	13	+	4.31251	5.44742	1.3392	43	chr13	unknown	gene	16014474	16027129	+	Inhba	Inhba	P12007	NM_008380	TSS27100
chr13	16282931	16283022	MACS2_peak_689	13	+	4.31251	5.44742	1.3392	43	chr13	unknown	gene	16857474	17694732	-	Sugct	Sugct	P6857	NM_138654	TSS15575
chr13	16477237	16477328	MACS2_peak_690	21	+	5.09795	6.84106	2.13796	58	chr13	unknown	gene	16014474	16027129	+	Inhba	Inhba	P12007	NM_008380	TSS27100
chr13	16477237	16477328	MACS2_peak_690	21	+	5.09795	6.84106	2.13796	58	chr13	unknown	gene	16857474	17694732	-	Sugct	Sugct	P6857	NM_138654	TSS15575
chr13	16519088	16519264	MACS2_peak_691	7	+	3.7639	4.6155	0.75855	21	chr13	unknown	gene	16014474	16027129	+	Inhba	Inhba	P12007	NM_008380	TSS27100
chr13	16519088	16519264	MACS2_peak_691	7	+	3.7639	4.6155	0.75855	21	chr13	unknown	gene	16857474	17694732	-	Sugct	Sugct	P6857	NM_138654	TSS15575
chr13	16939288	16939379	MACS2_peak_692	13	+	4.42837	5.68838	1.3392	69	chr13	unknown	gene	16014474	16027129	+	Inhba	Inhba	P12007	NM_008380	TSS27100
chr13	16939288	16939379	MACS2_peak_692	13	+	4.42837	5.68838	1.3392	69	chr13	unknown	gene	17695412	17697042	+	Mplkip	Mplkip	P10394	NM_025479	TSS27381
chr13	16989557	16989722	MACS2_peak_693	43	+	6.46877	9.37984	4.32457	81	chr13	unknown	gene	16014474	16027129	+	Inhba	Inhba	P12007	NM_008380	TSS27100
chr13	16989557	16989722	MACS2_peak_693	43	+	6.46877	9.37984	4.32457	81	chr13	unknown	gene	17695412	17697042	+	Mplkip	Mplkip	P10394	NM_025479	TSS27381
chr13	18269709	18269837	MACS2_peak_694	13	+	4.42837	5.68838	1.3392	42	chr13	unknown	gene	18084946	18100202	-	4930448F12Rik	4930448F12Rik		NR_046032	TSS5265
chr13	18269709	18269837	MACS2_peak_694	13	+	4.42837	5.68838	1.3392	42	chr13	unknown	gene	18717291	18866200	+	Vps41	Vps41	P15013	NM_172120	TSS25964
chr13	18595670	18595761	MACS2_peak_695	23	+	5.26947	7.21205	2.32792	28	chr13	unknown	gene	18124959	18382039	-	Pou6f2	Pou6f2	P10929	NM_175006	TSS108
chr13	18595670	18595761	MACS2_peak_695	23	+	5.26947	7.21205	2.32792	28	chr13	unknown	gene	18717291	18866200	+	Vps41	Vps41	P15013	NM_172120	TSS25964
chr13	19805314	19805405	MACS2_peak_696	13	+	4.39883	5.62577	1.3392	63	chr13	unknown	gene	19727416	19732951	-	A530099J19Rik	A530099J19Rik	P5947	NM_175688	TSS1492
chr13	19805314	19805405	MACS2_peak_696	13	+	4.39883	5.62577	1.3392	63	chr13	unknown	gene	20090506	20605299	+	Elmo1	Elmo1	P9601	NM_080288	TSS23816
chr13	20722443	20722534	MACS2_peak_697	35	+	6.02225	8.60076	3.58294	24	chr13	unknown	gene	20090506	20605299	+	Elmo1	Elmo1	P9601	NM_080288	TSS23816
chr13	20722443	20722534	MACS2_peak_697	35	+	6.02225	8.60076	3.58294	24	chr13	unknown	gene	20794112	21023337	+	Aoah	Aoah	P8399	NM_001281854	TSS17055
chr13	21423957	21424048	MACS2_peak_698	23	+	5.26947	7.21205	2.32792	21	chr13	unknown	gene	21387003	21402755	-	Zkscan3	Zkscan3	P19333	NM_023685	TSS24481
chr13	21423957	21424048	MACS2_peak_698	23	+	5.26947	7.21205	2.32792	21	chr13	unknown	gene	21442174	21453727	-	Zscan26	Zscan26	P24390	NM_001013786	TSS6486
chr13	23291552	23291692	MACS2_peak_699	23	+	5.26947	7.21205	2.32792	54	chr13	unknown	gene	23278349	23282267	+	4933404K08Rik	4933404K08Rik		NR_046038	TSS26461
chr13	23291552	23291692	MACS2_peak_699	23	+	5.26947	7.21205	2.32792	54	chr13	unknown	gene	23313524	23385799	+	4930586N03Rik	4930586N03Rik		NR_131052	TSS7511
chr13	26337648	26337739	MACS2_peak_700	7	+	3.39397	3.87422	0.75855	20	chr13	unknown	gene	26283158	26312406	-	1700092E19Rik	1700092E19Rik		NR_045933	TSS13980
chr13	26337648	26337739	MACS2_peak_700	7	+	3.39397	3.87422	0.75855	20	chr13	unknown	gene	26768171	26770088	-	Hdgfl1	Hdgfl1	P10771	NM_008232	TSS21240
chr13	28308001	28308115	MACS2_peak_701	12	+	4.20256	5.22909	1.28062	55	chr13	unknown	gene	28142483	28151302	+	Prl5a1	Prl5a1	P9611	NM_023746	TSS26906
chr13	28308001	28308115	MACS2_peak_701	12	+	4.20256	5.22909	1.28062	55	chr13	unknown	gene	28460033	28885422	-	2610307P16Rik	2610307P16Rik		NR_045053	TSS7509
chr13	28528530	28528621	MACS2_peak_702	12	+	4.20256	5.22909	1.28062	34	chr13	unknown	gene	28142483	28151302	+	Prl5a1	Prl5a1	P9611	NM_023746	TSS26906
chr13	28528530	28528621	MACS2_peak_702	12	+	4.20256	5.22909	1.28062	34	chr13	unknown	gene	28710780	28710873	-	Mir6368	Mir6368		NR_105787	TSS2283
chr13	28757640	28757731	MACS2_peak_703	10	+	4.02307	4.89082	1.00781	50	chr13	unknown	gene	28710780	28710873	-	Mir6368	Mir6368		NR_105787	TSS2283
chr13	28757640	28757731	MACS2_peak_703	10	+	4.02307	4.89082	1.00781	50	chr13	unknown	gene	28950729	28953021	-	Sox4	Sox4	P10035	NM_009238	TSS16349
chr13	29353933	29354110	MACS2_peak_704	15	+	4.75156	6.15633	1.58089	158	chr13	unknown	gene	29014413	29040336	+	A330102I10Rik	A330102I10Rik		NR_045077	TSS12198
chr13	29353933	29354110	MACS2_peak_704	15	+	4.75156	6.15633	1.58089	158	chr13	unknown	gene	29906574	29985668	-	E2f3	E2f3	P23533	NM_001289920	TSS16402
chr13	29856224	29856332	MACS2_peak_705	13	+	4.39883	5.62577	1.3392	56	chr13	unknown	gene	29191745	29855673	-	Cdkal1	Cdkal1		NR_131896	TSS18482
chr13	29856224	29856332	MACS2_peak_705	13	+	4.39883	5.62577	1.3392	56	chr13	unknown	gene	29906574	29985668	-	E2f3	E2f3	P23533	NM_001289920	TSS16402
chr13	30245719	30245821	MACS2_peak_706	46	+	6.66445	9.76294	4.69236	44	chr13	unknown	gene	30136489	30245469	+	Mboat1	Mboat1	P4194	NM_153546	TSS7145
chr13	30245719	30245821	MACS2_peak_706	46	+	6.66445	9.76294	4.69236	44	chr13	unknown	gene	30336355	30382033	+	Agtr1a	Agtr1a	P7426	NM_177322	TSS806
chr13	30888337	30888428	MACS2_peak_707	7	+	3.7639	4.6155	0.75855	44	chr13	unknown	gene	30749257	30763667	+	Irf4	Irf4	P20161	NM_013674	TSS20055
chr13	30888337	30888428	MACS2_peak_707	7	+	3.7639	4.6155	0.75855	44	chr13	unknown	gene	30946575	30947674	-	Hus1b	Hus1b	P21215	NM_153072	TSS5614
chr13	30973455	30973551	MACS2_peak_708	27	+	5.56793	7.65146	2.73702	77	chr13	unknown	gene	30946575	30947674	-	Hus1b	Hus1b	P21215	NM_153072	TSS5614
chr13	30973455	30973551	MACS2_peak_708	27	+	5.56793	7.65146	2.73702	77	chr13	unknown	gene	31213409	31241086	-	4930401O12Rik	4930401O12Rik		NR_045957	TSS1366
chr13	31809592	31809683	MACS2_peak_709	23	+	5.29942	7.14384	2.32792	61	chr13	unknown	gene	31806645	31808869	+	Foxc1	Foxc1	P19168	NM_008592	TSS5431
chr13	31809592	31809683	MACS2_peak_709	23	+	5.29942	7.14384	2.32792	61	chr13	unknown	gene	31819585	32338483	-	Gmds	Gmds	P6965	NM_146041	TSS21232
chr13	32877356	32877447	MACS2_peak_710	13	+	4.51669	5.88074	1.3392	30	chr13	unknown	gene	32842091	32851185	-	Serpinb1a	Serpinb1a	P24544	NM_025429	TSS4623
chr13	32877356	32877447	MACS2_peak_710	13	+	4.51669	5.88074	1.3392	30	chr13	unknown	gene	32881396	32898140	-	Serpinb1c	Serpinb1c	P21813	NM_173051	TSS25581
chr13	33585468	33585559	MACS2_peak_711	13	+	4.51669	5.88074	1.3392	77	chr13	unknown	gene	33562485	33569317	-	Gm6093	Gm6093		NR_131140	TSS13044
chr13	33585468	33585559	MACS2_peak_711	13	+	4.51669	5.88074	1.3392	77	chr13	unknown	gene	33661404	33671472	+	Serpinb6d	Serpinb6d	P26070	NM_001076790	TSS25422
chr13	34103306	34103407	MACS2_peak_712	17	+	4.85997	6.37162	1.7717	29	chr13	unknown	gene	34074279	34077929	-	Tubb2a	Tubb2a	P6144	NM_009450	TSS13803
chr13	34103306	34103407	MACS2_peak_712	17	+	4.85997	6.37162	1.7717	29	chr13	unknown	gene	34127007	34130233	-	Tubb2b	Tubb2b	P14369	NM_023716	TSS18013
chr13	35236091	35236182	MACS2_peak_713	23	+	5.26947	7.21205	2.32792	74	chr13	unknown	gene	35210659	35212048	-	1700019C18Rik	1700019C18Rik		NR_126478	TSS5580
chr13	35236091	35236182	MACS2_peak_713	23	+	5.26947	7.21205	2.32792	74	chr13	unknown	gene	35659861	35872670	+	Cdyl	Cdyl	P1020	NM_009881	TSS9666
chr13	35576655	35576746	MACS2_peak_714	7	+	3.59376	4.25757	0.75855	32	chr13	unknown	gene	35210659	35212048	-	1700019C18Rik	1700019C18Rik		NR_126478	TSS5580
chr13	35576655	35576746	MACS2_peak_714	7	+	3.59376	4.25757	0.75855	32	chr13	unknown	gene	35659861	35872670	+	Cdyl	Cdyl	P1020	NM_009881	TSS9666
chr13	37361401	37361492	MACS2_peak_715	7	+	3.5246	4.12091	0.75855	18	chr13	unknown	gene	36867177	37050244	-	F13a1	F13a1	P8048	NM_028784	TSS18128
chr13	37361401	37361492	MACS2_peak_715	7	+	3.5246	4.12091	0.75855	18	chr13	unknown	gene	37826037	37949115	+	Rreb1	Rreb1	P12618	NM_026830	TSS3033
chr13	37407085	37407176	MACS2_peak_716	7	+	3.5246	4.12091	0.75855	79	chr13	unknown	gene	36867177	37050244	-	F13a1	F13a1	P8048	NM_028784	TSS18128
chr13	37407085	37407176	MACS2_peak_716	7	+	3.5246	4.12091	0.75855	79	chr13	unknown	gene	37826037	37949115	+	Rreb1	Rreb1	P12618	NM_026830	TSS3033
chr13	37856119	37856283	MACS2_peak_717	7	+	3.35255	3.79878	0.75025	76	chr13	unknown	gene	37345344	37418622	+	Ly86	Ly86	P16662	NM_010745	TSS1774
chr13	37856119	37856283	MACS2_peak_717	7	+	3.35255	3.79878	0.75025	76	chr13	unknown	gene	37971400	37994083	-	Ssr1	Ssr1	P14304	NM_025965	TSS9793
chr13	38997886	38997977	MACS2_peak_718	23	+	5.26947	7.21205	2.32792	15	chr13	unknown	gene	38960618	38966297	+	5033403F01Rik	5033403F01Rik		NR_131019	TSS18721
chr13	38997886	38997977	MACS2_peak_718	23	+	5.26947	7.21205	2.32792	15	chr13	unknown	gene	40001881	40287983	-	Ofcc1	Ofcc1	P24288	NM_172143	TSS19621
chr13	39264563	39264654	MACS2_peak_719	7	+	3.7639	4.6155	0.75855	18	chr13	unknown	gene	38960618	38966297	+	5033403F01Rik	5033403F01Rik		NR_131019	TSS18721
chr13	39264563	39264654	MACS2_peak_719	7	+	3.7639	4.6155	0.75855	18	chr13	unknown	gene	40001881	40287983	-	Ofcc1	Ofcc1	P24288	NM_172143	TSS19621
chr13	40173631	40173784	MACS2_peak_720	13	+	4.31251	5.44742	1.3392	140	chr13	unknown	gene	38960618	38966297	+	5033403F01Rik	5033403F01Rik		NR_131019	TSS18721
chr13	40173631	40173784	MACS2_peak_720	13	+	4.31251	5.44742	1.3392	140	chr13	unknown	gene	40715302	40734920	-	Tfap2a	Tfap2a	P16394	NM_001301674	TSS22049
chr13	40372290	40372423	MACS2_peak_721	31	+	5.78787	8.09442	3.14251	68	chr13	unknown	gene	40001881	40287983	-	Ofcc1	Ofcc1	P24288	NM_172143	TSS19621
chr13	40372290	40372423	MACS2_peak_721	31	+	5.78787	8.09442	3.14251	68	chr13	unknown	gene	40715302	40734920	-	Tfap2a	Tfap2a	P16394	NM_001301674	TSS22049
chr13	42634483	42634574	MACS2_peak_722	10	+	4.04776	4.93617	1.04625	23	chr13	unknown	gene	42301269	42306879	+	Edn1	Edn1	P17631	NM_010104	TSS20853
chr13	42634483	42634574	MACS2_peak_722	10	+	4.04776	4.93617	1.04625	23	chr13	unknown	gene	42680798	43135189	+	Phactr1	Phactr1	P15741	NM_001302635	TSS404
chr13	42642286	42642377	MACS2_peak_723	13	+	4.31251	5.44742	1.3392	9	chr13	unknown	gene	42301269	42306879	+	Edn1	Edn1	P17631	NM_010104	TSS20853
chr13	42642286	42642377	MACS2_peak_723	13	+	4.31251	5.44742	1.3392	9	chr13	unknown	gene	42680798	43135189	+	Phactr1	Phactr1	P15741	NM_001302635	TSS404
chr13	43336994	43337085	MACS2_peak_724	7	+	3.71526	4.50968	0.75855	23	chr13	unknown	gene	43195518	43303497	-	Gfod1	Gfod1	P14510	NM_001033399	TSS8967
chr13	43336994	43337085	MACS2_peak_724	7	+	3.71526	4.50968	0.75855	23	chr13	unknown	gene	43370715	43394812	+	Sirt5	Sirt5	P12823	NM_178848	TSS19378
chr13	43895673	43895764	MACS2_peak_725	20	+	5.06439	6.77124	2.08291	44	chr13	unknown	gene	43785111	43801685	+	Cd83	Cd83	P818	NM_001289915	TSS12679
chr13	43895673	43895764	MACS2_peak_725	20	+	5.06439	6.77124	2.08291	44	chr13	unknown	gene	44121166	44125179	+	Gm5083	Gm5083		NR_045285	TSS20020
chr13	43945450	43945541	MACS2_peak_726	35	+	6.02225	8.60076	3.58294	35	chr13	unknown	gene	43785111	43801685	+	Cd83	Cd83	P818	NM_001289915	TSS12679
chr13	43945450	43945541	MACS2_peak_726	35	+	6.02225	8.60076	3.58294	35	chr13	unknown	gene	44121166	44125179	+	Gm5083	Gm5083		NR_045285	TSS20020
chr13	44069677	44069768	MACS2_peak_727	11	+	4.09808	5.02969	1.12528	37	chr13	unknown	gene	43785111	43801685	+	Cd83	Cd83	P818	NM_001289915	TSS12679
chr13	44069677	44069768	MACS2_peak_727	11	+	4.09808	5.02969	1.12528	37	chr13	unknown	gene	44121166	44125179	+	Gm5083	Gm5083		NR_045285	TSS20020
chr13	45130753	45130844	MACS2_peak_728	20	+	5.03127	6.70315	2.03091	78	chr13	unknown	gene	44922079	45001972	-	Dtnbp1	Dtnbp1	P7384	NM_025772	TSS12478
chr13	45130753	45130844	MACS2_peak_728	20	+	5.03127	6.70315	2.03091	78	chr13	unknown	gene	45389741	45410510	+	Mylip	Mylip	P8635	NM_153789	TSS27046
chr13	45454650	45454756	MACS2_peak_729	13	+	4.51669	5.88074	1.3392	40	chr13	unknown	gene	45389741	45410510	+	Mylip	Mylip	P8635	NM_153789	TSS27046
chr13	45454650	45454756	MACS2_peak_729	13	+	4.51669	5.88074	1.3392	40	chr13	unknown	gene	45507443	45546053	+	Gmpr	Gmpr	P21417	NM_025508	TSS21176
chr13	46076250	46076341	MACS2_peak_730	23	+	5.26947	7.21205	2.32792	54	chr13	unknown	gene	45549755	45964991	-	Atxn1	Atxn1	P7427	NM_001199305	TSS3855
chr13	46076250	46076341	MACS2_peak_730	23	+	5.26947	7.21205	2.32792	54	chr13	unknown	gene	46273720	46299689	+	Stmnd1	Stmnd1	P10272	NM_001005422	TSS15210
chr13	47023333	47023424	MACS2_peak_731	23	+	5.23678	7.13937	2.32792	38	chr13	unknown	gene	47012556	47014779	-	Nhlrc1	Nhlrc1	P10158	NM_175340	TSS9958
chr13	47023333	47023424	MACS2_peak_731	23	+	5.23678	7.13937	2.32792	38	chr13	unknown	gene	47023542	47043217	-	Tpmt	Tpmt	P13306	NM_016785	TSS22712
chr13	47148540	47148631	MACS2_peak_732	11	+	4.09808	5.02969	1.12528	59	chr13	unknown	gene	47084766	47106221	-	Dek	Dek	P22674	NM_025900	TSS11922
chr13	47148540	47148631	MACS2_peak_732	11	+	4.09808	5.02969	1.12528	59	chr13	unknown	gene	47910434	47934301	+	G630093K05Rik	G630093K05Rik		NR_045156	TSS17071
chr13	47675443	47675534	MACS2_peak_733	17	+	4.87194	6.38592	1.77838	47	chr13	unknown	gene	47122719	47244501	+	Rnf144b	Rnf144b	P25760	NM_146042	TSS11177
chr13	47675443	47675534	MACS2_peak_733	17	+	4.87194	6.38592	1.77838	47	chr13	unknown	gene	47910434	47934301	+	G630093K05Rik	G630093K05Rik		NR_045156	TSS17071
chr13	48230505	48230616	MACS2_peak_734	7	+	3.71526	4.50968	0.75855	68	chr13	unknown	gene	47960329	48018608	-	4931429P17Rik	4931429P17Rik		NR_038004	TSS4844
chr13	48230505	48230616	MACS2_peak_734	7	+	3.71526	4.50968	0.75855	68	chr13	unknown	gene	48261426	48264036	+	Id4	Id4	P16207	NM_031166	TSS18234
chr13	48980601	48980692	MACS2_peak_735	18	+	4.93444	6.50843	1.87805	64	chr13	unknown	gene	48968111	48969905	+	Fam120aos	Fam120aos		NR_015601	TSS15087
chr13	48980601	48980692	MACS2_peak_735	18	+	4.93444	6.50843	1.87805	64	chr13	unknown	gene	49036301	49148328	-	Wnk2	Wnk2	P7073	NM_001290313	TSS27338
chr13	49016220	49016311	MACS2_peak_736	30	+	5.75002	8.01616	3.07128	33	chr13	unknown	gene	48968111	48969905	+	Fam120aos	Fam120aos		NR_015601	TSS15087
chr13	49016220	49016311	MACS2_peak_736	30	+	5.75002	8.01616	3.07128	33	chr13	unknown	gene	49036301	49148328	-	Wnk2	Wnk2	P7073	NM_001290313	TSS27338
chr13	49608213	49608304	MACS2_peak_737	11	+	4.09808	5.02969	1.12528	28	chr13	unknown	gene	49582746	49592387	+	Omd	Omd	P17632	NM_012050	TSS7471
chr13	49608213	49608304	MACS2_peak_737	11	+	4.09808	5.02969	1.12528	28	chr13	unknown	gene	49653077	49678436	+	Nol8	Nol8	P7435	NM_001271397	TSS1564
chr13	49878444	49878576	MACS2_peak_738	13	+	4.51669	5.88074	1.3392	48	chr13	unknown	gene	49682129	49733741	+	Iars	Iars	P12694	NM_172015	TSS1978
chr13	49878444	49878576	MACS2_peak_738	13	+	4.51669	5.88074	1.3392	48	chr13	unknown	gene	50245180	50250264	-	Gm906	Gm906	P9650	NM_001033438	TSS25625
chr13	51159811	51159902	MACS2_peak_739	13	+	4.31251	5.44742	1.3392	25	chr13	unknown	gene	51100879	51149161	+	Spin1	Spin1	P9694	NM_001283030	TSS25400
chr13	51159811	51159902	MACS2_peak_739	13	+	4.31251	5.44742	1.3392	25	chr13	unknown	gene	51171024	51174793	+	Nxnl2	Nxnl2	P2689	NM_029173	TSS12745
chr13	53329773	53329864	MACS2_peak_740	23	+	5.26947	7.21205	2.32792	19	chr13	unknown	gene	53109316	53285877	-	Ror2	Ror2	P678	NM_013846	TSS21384
chr13	53329773	53329864	MACS2_peak_740	23	+	5.26947	7.21205	2.32792	19	chr13	unknown	gene	53332747	53377349	-	Sptlc1	Sptlc1	P23984	NM_009269	TSS11461
chr13	54016433	54016530	MACS2_peak_741	17	+	4.87194	6.38592	1.77838	22	chr13	unknown	gene	53648584	53650081	+	4930555G21Rik	4930555G21Rik		NR_131010	TSS15792
chr13	54016433	54016530	MACS2_peak_741	17	+	4.87194	6.38592	1.77838	22	chr13	unknown	gene	54051182	54055658	-	Drd1	Drd1	P21464	NM_010076	TSS4376
chr13	54101550	54101641	MACS2_peak_742	13	+	4.48867	5.81883	1.3392	5	chr13	unknown	gene	54051182	54055658	-	Drd1	Drd1	P21464	NM_010076	TSS4376
chr13	54101550	54101641	MACS2_peak_742	13	+	4.48867	5.81883	1.3392	5	chr13	unknown	gene	54192128	54221340	+	Hrh2	Hrh2	P15952	NM_001010973	TSS4671
chr13	56132772	56132895	MACS2_peak_743	13	+	4.51669	5.88074	1.3392	32	chr13	unknown	gene	55825053	55830940	-	Pitx1	Pitx1	P17106	NM_011097	TSS18523
chr13	56132772	56132895	MACS2_peak_743	13	+	4.51669	5.88074	1.3392	32	chr13	unknown	gene	56173702	56178885	-	Tifab	Tifab	P21865	NM_145976	TSS2653
chr13	60071707	60071798	MACS2_peak_744	13	+	4.51669	5.88074	1.3392	43	chr13	unknown	gene	59771878	59823147	-	Zcchc6	Zcchc6	P9358	NM_153538	TSS4183
chr13	60071707	60071798	MACS2_peak_744	13	+	4.51669	5.88074	1.3392	43	chr13	unknown	gene	60174404	60176941	-	Gas1	Gas1	P13043	NM_008086	TSS20504
chr13	60820410	60820501	MACS2_peak_745	13	+	4.51669	5.88074	1.3392	62	chr13	unknown	gene	60798249	60802844	-	Ctsll3	Ctsll3	P24025	NM_027344	TSS795
chr13	60820410	60820501	MACS2_peak_745	13	+	4.51669	5.88074	1.3392	62	chr13	unknown	gene	60842611	60864416	-	4930486L24Rik	4930486L24Rik	P14564	NM_178098	TSS27454
chr13	62930064	62930155	MACS2_peak_746	13	+	4.22952	5.28177	1.31871	16	chr13	unknown	gene	62864752	62888043	-	Fbp1	Fbp1	P24487	NM_019395	TSS9062
chr13	62930064	62930155	MACS2_peak_746	13	+	4.22952	5.28177	1.31871	16	chr13	unknown	gene	62964892	63326096	+	2010111I01Rik	2010111I01Rik	P15381	NM_001289924	TSS27372
chr13	65907754	65907845	MACS2_peak_747	10	+	4.07277	4.98245	1.08567	11	chr13	unknown	gene	65278853	65297582	+	Zfp369	Zfp369	P26421	NM_178364	TSS27591
chr13	65907754	65907845	MACS2_peak_747	10	+	4.07277	4.98245	1.08567	11	chr13	unknown	gene	66113452	66122836	+	Gm10324	Gm10324	P26873	NM_001177832	TSS8687
chr13	66430239	66430330	MACS2_peak_748	13	+	4.3209	5.66955	1.3392	30	chr13	unknown	gene	66113452	66122836	+	Gm10324	Gm10324	P26873	NM_001177832	TSS8687
chr13	66430239	66430330	MACS2_peak_748	13	+	4.3209	5.66955	1.3392	30	chr13	unknown	gene	66900620	66905311	-	Uqcrb	Uqcrb	P1960	NM_026219	TSS27300
chr13	66431666	66431757	MACS2_peak_749	9	+	3.92657	4.876	0.99788	32	chr13	unknown	gene	66113452	66122836	+	Gm10324	Gm10324	P26873	NM_001177832	TSS8687
chr13	66431666	66431757	MACS2_peak_749	9	+	3.92657	4.876	0.99788	32	chr13	unknown	gene	66900620	66905311	-	Uqcrb	Uqcrb	P1960	NM_026219	TSS27300
chr13	66793331	66793422	MACS2_peak_750	13	+	4.32419	5.39568	1.3392	74	chr13	unknown	gene	66418113	66441022	-	2410141K09Rik	2410141K09Rik	P26557	NM_183119	TSS21442
chr13	66793331	66793422	MACS2_peak_750	13	+	4.32419	5.39568	1.3392	74	chr13	unknown	gene	66900620	66905311	-	Uqcrb	Uqcrb	P1960	NM_026219	TSS27300
chr13	69321221	69321312	MACS2_peak_751	23	+	5.20137	7.06174	2.31103	37	chr13	unknown	gene	68620042	68999295	-	Adcy2	Adcy2	P8526	NM_153534	TSS2206
chr13	69321221	69321312	MACS2_peak_751	23	+	5.20137	7.06174	2.31103	37	chr13	unknown	gene	69497958	69533864	-	Papd7	Papd7	P2852	NM_001169131	TSS15384
chr13	70230475	70230566	MACS2_peak_752	7	+	3.7639	4.6155	0.75855	75	chr13	unknown	gene	70021958	70119949	+	Gm3772	Gm3772		NR_131156	TSS26785
chr13	70230475	70230566	MACS2_peak_752	7	+	3.7639	4.6155	0.75855	75	chr13	unknown	gene	70232821	70248122	+	4930520P13Rik	4930520P13Rik		NR_036596	TSS20029
chr13	75967020	75967111	MACS2_peak_753	13	+	4.22952	5.28177	1.31871	13	chr13	unknown	gene	75869536	75943532	-	Rhobtb3	Rhobtb3	P12323	NM_028493	TSS23629
chr13	75967020	75967111	MACS2_peak_753	13	+	4.22952	5.28177	1.31871	13	chr13	unknown	gene	75967738	75998769	+	Spata9	Spata9	P21925	NM_029343	TSS8660
chr13	77438900	77439060	MACS2_peak_754	1518	+	47.6409	158.931	151.838	83	chr13	unknown	gene	77043087	77135468	-	Ankrd32	Ankrd32	P25726	NM_134071	TSS16625
chr13	77438900	77439060	MACS2_peak_754	1518	+	47.6409	158.931	151.838	83	chr13	unknown	gene	77708689	78163655	+	Fam172a	Fam172a	P22954	NM_001163420	TSS8141
chr13	79255714	79255805	MACS2_peak_755	12	+	4.20256	5.22909	1.28062	84	chr13	unknown	gene	78198016	78236564	+	A830082K12Rik	A830082K12Rik		NR_045195	TSS6925
chr13	79255714	79255805	MACS2_peak_755	12	+	4.20256	5.22909	1.28062	84	chr13	unknown	gene	80883421	80893426	+	Arrdc3	Arrdc3	P12590	NM_001042591	TSS11785
chr13	79330199	79330329	MACS2_peak_756	7	+	3.7639	4.6155	0.75855	51	chr13	unknown	gene	78198016	78236564	+	A830082K12Rik	A830082K12Rik		NR_045195	TSS6925
chr13	79330199	79330329	MACS2_peak_756	7	+	3.7639	4.6155	0.75855	51	chr13	unknown	gene	80883421	80893426	+	Arrdc3	Arrdc3	P12590	NM_001042591	TSS11785
chr13	79959728	79959819	MACS2_peak_757	13	+	4.42837	5.68838	1.3392	20	chr13	unknown	gene	78198016	78236564	+	A830082K12Rik	A830082K12Rik		NR_045195	TSS6925
chr13	79959728	79959819	MACS2_peak_757	13	+	4.42837	5.68838	1.3392	20	chr13	unknown	gene	80883421	80893426	+	Arrdc3	Arrdc3	P12590	NM_001042591	TSS11785
chr13	80006667	80006774	MACS2_peak_758	23	+	5.29942	7.14384	2.32792	75	chr13	unknown	gene	78198016	78236564	+	A830082K12Rik	A830082K12Rik		NR_045195	TSS6925
chr13	80006667	80006774	MACS2_peak_758	23	+	5.29942	7.14384	2.32792	75	chr13	unknown	gene	80883421	80893426	+	Arrdc3	Arrdc3	P12590	NM_001042591	TSS11785
chr13	80442925	80443065	MACS2_peak_759	7	+	3.47996	4.03501	0.75855	26	chr13	unknown	gene	78198016	78236564	+	A830082K12Rik	A830082K12Rik		NR_045195	TSS6925
chr13	80442925	80443065	MACS2_peak_759	7	+	3.47996	4.03501	0.75855	26	chr13	unknown	gene	80883421	80893426	+	Arrdc3	Arrdc3	P12590	NM_001042591	TSS11785
chr13	80708896	80708987	MACS2_peak_760	23	+	5.26947	7.21205	2.32792	11	chr13	unknown	gene	78198016	78236564	+	A830082K12Rik	A830082K12Rik		NR_045195	TSS6925
chr13	80708896	80708987	MACS2_peak_760	23	+	5.26947	7.21205	2.32792	11	chr13	unknown	gene	80883421	80893426	+	Arrdc3	Arrdc3	P12590	NM_001042591	TSS11785
chr13	80936132	80936265	MACS2_peak_761	13	+	4.51669	5.88074	1.3392	50	chr13	unknown	gene	80883421	80893426	+	Arrdc3	Arrdc3	P12590	NM_001042591	TSS11785
chr13	80936132	80936265	MACS2_peak_761	13	+	4.51669	5.88074	1.3392	50	chr13	unknown	gene	80940402	80948597	+	5430425K12Rik	5430425K12Rik		NR_103550	TSS12640
chr13	81865165	81865256	MACS2_peak_762	13	+	4.51669	5.88074	1.3392	5	chr13	unknown	gene	81783291	81796697	+	Cetn3	Cetn3	P14873	NM_007684	TSS13085
chr13	81865165	81865256	MACS2_peak_762	13	+	4.51669	5.88074	1.3392	5	chr13	unknown	gene	82698274	82698333	-	Mir3961	Mir3961		NR_039537	TSS10934
chr13	82159433	82159603	MACS2_peak_763	18	+	4.93444	6.50843	1.87805	53	chr13	unknown	gene	81783291	81796697	+	Cetn3	Cetn3	P14873	NM_007684	TSS13085
chr13	82159433	82159603	MACS2_peak_763	18	+	4.93444	6.50843	1.87805	53	chr13	unknown	gene	82698274	82698333	-	Mir3961	Mir3961		NR_039537	TSS10934
chr13	82984428	82984540	MACS2_peak_764	11	+	4.12371	5.07793	1.16524	25	chr13	unknown	gene	82698274	82698333	-	Mir3961	Mir3961		NR_039537	TSS10934
chr13	82984428	82984540	MACS2_peak_764	11	+	4.12371	5.07793	1.16524	25	chr13	unknown	gene	83504033	83662631	+	Mef2c	Mef2c	P3397	NM_025282	TSS8009
chr13	83300601	83300692	MACS2_peak_765	13	+	4.51669	5.88074	1.3392	52	chr13	unknown	gene	82698274	82698333	-	Mir3961	Mir3961		NR_039537	TSS10934
chr13	83300601	83300692	MACS2_peak_765	13	+	4.51669	5.88074	1.3392	52	chr13	unknown	gene	83504033	83662631	+	Mef2c	Mef2c	P3397	NM_025282	TSS8009
chr13	84768082	84768173	MACS2_peak_766	13	+	4.34091	5.50537	1.3392	48	chr13	unknown	gene	84222295	84294880	+	Tmem161b	Tmem161b	P15924	NM_175187	TSS14252
chr13	84768082	84768173	MACS2_peak_766	13	+	4.34091	5.50537	1.3392	48	chr13	unknown	gene	85189476	85212778	+	Ccnh	Ccnh	P6648	NM_023243	TSS27579
chr13	85127012	85127203	MACS2_peak_767	160	+	11.8705	21.5396	16.0648	116	chr13	unknown	gene	84222295	84294880	+	Tmem161b	Tmem161b	P15924	NM_175187	TSS14252
chr13	85127012	85127203	MACS2_peak_767	160	+	11.8705	21.5396	16.0648	116	chr13	unknown	gene	85189476	85212778	+	Ccnh	Ccnh	P6648	NM_023243	TSS27579
chr13	85127318	85127409	MACS2_peak_768	39	+	6.21234	8.94875	3.91275	49	chr13	unknown	gene	84222295	84294880	+	Tmem161b	Tmem161b	P15924	NM_175187	TSS14252
chr13	85127318	85127409	MACS2_peak_768	39	+	6.21234	8.94875	3.91275	49	chr13	unknown	gene	85189476	85212778	+	Ccnh	Ccnh	P6648	NM_023243	TSS27579
chr13	85568656	85568747	MACS2_peak_769	7	+	3.7639	4.6155	0.75855	44	chr13	unknown	gene	85214698	85288907	-	Rasa1	Rasa1	P14826	NM_145452	TSS22254
chr13	85568656	85568747	MACS2_peak_769	7	+	3.7639	4.6155	0.75855	44	chr13	unknown	gene	86044797	86046675	-	Cox7c	Cox7c	P4052	NM_007749	TSS19697
chr13	85593022	85593113	MACS2_peak_770	23	+	5.26947	7.21205	2.32792	14	chr13	unknown	gene	85214698	85288907	-	Rasa1	Rasa1	P14826	NM_145452	TSS22254
chr13	85593022	85593113	MACS2_peak_770	23	+	5.26947	7.21205	2.32792	14	chr13	unknown	gene	86044797	86046675	-	Cox7c	Cox7c	P4052	NM_007749	TSS19697
chr13	85735646	85735737	MACS2_peak_771	13	+	4.28449	5.39087	1.3392	41	chr13	unknown	gene	85214698	85288907	-	Rasa1	Rasa1	P14826	NM_145452	TSS22254
chr13	85735646	85735737	MACS2_peak_771	13	+	4.28449	5.39087	1.3392	41	chr13	unknown	gene	86044797	86046675	-	Cox7c	Cox7c	P4052	NM_007749	TSS19697
chr13	85835585	85835676	MACS2_peak_772	7	+	3.7639	4.6155	0.75855	13	chr13	unknown	gene	85214698	85288907	-	Rasa1	Rasa1	P14826	NM_145452	TSS22254
chr13	85835585	85835676	MACS2_peak_772	7	+	3.7639	4.6155	0.75855	13	chr13	unknown	gene	86044797	86046675	-	Cox7c	Cox7c	P4052	NM_007749	TSS19697
chr13	86077151	86077312	MACS2_peak_773	12	+	4.17595	5.17759	1.24227	128	chr13	unknown	gene	86044797	86046675	-	Cox7c	Cox7c	P4052	NM_007749	TSS19697
chr13	86077151	86077312	MACS2_peak_773	12	+	4.17595	5.17759	1.24227	128	chr13	unknown	gene	88821471	89319820	+	Edil3	Edil3	P3424	NM_010103	TSS6316
chr13	86081118	86081209	MACS2_peak_774	7	+	3.66569	4.40483	0.75855	11	chr13	unknown	gene	86044797	86046675	-	Cox7c	Cox7c	P4052	NM_007749	TSS19697
chr13	86081118	86081209	MACS2_peak_774	7	+	3.66569	4.40483	0.75855	11	chr13	unknown	gene	88821471	89319820	+	Edil3	Edil3	P3424	NM_010103	TSS6316
chr13	88398332	88398441	MACS2_peak_775	15	+	4.72239	6.10186	1.53456	50	chr13	unknown	gene	86044797	86046675	-	Cox7c	Cox7c	P4052	NM_007749	TSS19697
chr13	88398332	88398441	MACS2_peak_775	15	+	4.72239	6.10186	1.53456	50	chr13	unknown	gene	88821471	89319820	+	Edil3	Edil3	P3424	NM_010103	TSS6316
chr13	88633038	88633129	MACS2_peak_776	9	+	3.99867	4.84636	0.96877	41	chr13	unknown	gene	86044797	86046675	-	Cox7c	Cox7c	P4052	NM_007749	TSS19697
chr13	88633038	88633129	MACS2_peak_776	9	+	3.99867	4.84636	0.96877	41	chr13	unknown	gene	88821471	89319820	+	Edil3	Edil3	P3424	NM_010103	TSS6316
chr13	88960651	88960742	MACS2_peak_777	7	+	3.57041	4.21091	0.75855	51	chr13	unknown	gene	86044797	86046675	-	Cox7c	Cox7c	P4052	NM_007749	TSS19697
chr13	88960651	88960742	MACS2_peak_777	7	+	3.57041	4.21091	0.75855	51	chr13	unknown	gene	89540635	89608149	+	Hapln1	Hapln1	P11690	NM_013500	TSS989
chr13	89265540	89265631	MACS2_peak_778	13	+	4.48867	5.81883	1.3392	26	chr13	unknown	gene	86044797	86046675	-	Cox7c	Cox7c	P4052	NM_007749	TSS19697
chr13	89265540	89265631	MACS2_peak_778	13	+	4.48867	5.81883	1.3392	26	chr13	unknown	gene	89540635	89608149	+	Hapln1	Hapln1	P11690	NM_013500	TSS989
chr13	89384506	89384597	MACS2_peak_779	21	+	5.13196	6.91269	2.19729	54	chr13	unknown	gene	88821471	89319820	+	Edil3	Edil3	P3424	NM_010103	TSS6316
chr13	89384506	89384597	MACS2_peak_779	21	+	5.13196	6.91269	2.19729	54	chr13	unknown	gene	89540635	89608149	+	Hapln1	Hapln1	P11690	NM_013500	TSS989
chr13	89493086	89493177	MACS2_peak_780	20	+	5.06439	6.77124	2.08291	79	chr13	unknown	gene	88821471	89319820	+	Edil3	Edil3	P3424	NM_010103	TSS6316
chr13	89493086	89493177	MACS2_peak_780	20	+	5.06439	6.77124	2.08291	79	chr13	unknown	gene	89540635	89608149	+	Hapln1	Hapln1	P11690	NM_013500	TSS989
chr13	89649126	89649217	MACS2_peak_781	11	+	4.12371	5.07793	1.16524	52	chr13	unknown	gene	89540635	89608149	+	Hapln1	Hapln1	P11690	NM_013500	TSS989
chr13	89649126	89649217	MACS2_peak_781	11	+	4.12371	5.07793	1.16524	52	chr13	unknown	gene	89655309	89742512	-	Vcan	Vcan	P25945	NM_001081249	TSS15677
chr13	89838602	89838693	MACS2_peak_782	30	+	5.75002	8.01616	3.07128	59	chr13	unknown	gene	89655309	89742512	-	Vcan	Vcan	P25945	NM_001081249	TSS15677
chr13	89838602	89838693	MACS2_peak_782	30	+	5.75002	8.01616	3.07128	59	chr13	unknown	gene	89848913	90089608	-	Xrcc4	Xrcc4	P12100	NM_028012	TSS17946
chr13	90169945	90170036	MACS2_peak_783	16	+	4.78109	6.21193	1.62927	33	chr13	unknown	gene	90089666	90104445	+	Tmem167	Tmem167	P20404	NM_025335	TSS20738
chr13	90169945	90170036	MACS2_peak_783	16	+	4.78109	6.21193	1.62927	33	chr13	unknown	gene	90883448	90905292	-	Atp6ap1l	Atp6ap1l	P5895	NM_001145879	TSS25275
chr13	90235102	90235193	MACS2_peak_784	7	+	3.74056	4.56432	0.75855	45	chr13	unknown	gene	90089666	90104445	+	Tmem167	Tmem167	P20404	NM_025335	TSS20738
chr13	90235102	90235193	MACS2_peak_784	7	+	3.74056	4.56432	0.75855	45	chr13	unknown	gene	90883448	90905292	-	Atp6ap1l	Atp6ap1l	P5895	NM_001145879	TSS25275
chr13	91101472	91101563	MACS2_peak_785	21	+	5.13196	6.91269	2.19729	50	chr13	unknown	gene	90923121	90924683	+	Rps23	Rps23	P17918	NM_024175	TSS10884
chr13	91101472	91101563	MACS2_peak_785	21	+	5.13196	6.91269	2.19729	50	chr13	unknown	gene	91368989	91388085	-	A830009L08Rik	A830009L08Rik		NR_045161	TSS3129
chr13	91482423	91482526	MACS2_peak_786	23	+	5.23678	7.13937	2.32792	70	chr13	unknown	gene	91368989	91388085	-	A830009L08Rik	A830009L08Rik		NR_045161	TSS3129
chr13	91482423	91482526	MACS2_peak_786	23	+	5.23678	7.13937	2.32792	70	chr13	unknown	gene	91701664	91741872	-	4833422C13Rik	4833422C13Rik		NR_015501	TSS3802
chr13	92232520	92232611	MACS2_peak_787	19	+	4.99857	6.6367	1.97891	35	chr13	unknown	gene	91880406	91988042	-	Rasgrf2	Rasgrf2	P3631	NM_009027	TSS10737
chr13	92232520	92232611	MACS2_peak_787	19	+	4.99857	6.6367	1.97891	35	chr13	unknown	gene	92354782	92384803	+	Dhfr	Dhfr	P22786	NM_010049	TSS11345
chr13	92580351	92580443	MACS2_peak_788	30	+	5.71265	7.93979	3.00019	41	chr13	unknown	gene	92574631	92575966	-	Spz1	Spz1	P18883	NM_030237	TSS24851
chr13	92580351	92580443	MACS2_peak_788	30	+	5.71265	7.93979	3.00019	41	chr13	unknown	gene	92611137	92708137	+	Serinc5	Serinc5	P21883	NM_172588	TSS6759
chr13	92780714	92780835	MACS2_peak_789	12	+	4.14966	5.12722	1.204	69	chr13	unknown	gene	92611137	92708137	+	Serinc5	Serinc5	P21883	NM_172588	TSS6759
chr13	92780714	92780835	MACS2_peak_789	12	+	4.14966	5.12722	1.204	69	chr13	unknown	gene	92844786	92852894	+	Mtx3	Mtx3	P24336	NM_001162945	TSS10031
chr13	93462682	93462828	MACS2_peak_790	43	+	6.46831	9.40295	4.34724	70	chr13	unknown	gene	93304494	93402229	+	Homer1	Homer1	P26425	NM_011982	TSS44
chr13	93462682	93462828	MACS2_peak_790	43	+	6.46831	9.40295	4.34724	70	chr13	unknown	gene	93616890	93637496	-	Bhmt	Bhmt	P4131	NM_016668	TSS23917
chr13	93897358	93897449	MACS2_peak_791	13	+	4.22952	5.28177	1.31871	38	chr13	unknown	gene	93790776	93790837	+	Mir5624	Mir5624		NR_049198	TSS25000
chr13	93897358	93897449	MACS2_peak_791	13	+	4.22952	5.28177	1.31871	38	chr13	unknown	gene	94057795	94192101	+	Lhfpl2	Lhfpl2	P6006	NM_172589	TSS10806
chr13	95636864	95636988	MACS2_peak_792	13	+	4.22952	5.28177	1.31871	86	chr13	unknown	gene	95601788	95618374	-	F2r	F2r	P6694	NM_010169	TSS7208
chr13	95636864	95636988	MACS2_peak_792	13	+	4.22952	5.28177	1.31871	86	chr13	unknown	gene	95696919	95701558	+	F2rl2	F2rl2	P5790	NM_010170	TSS7034
chr13	96690687	96690781	MACS2_peak_793	23	+	5.26947	7.21205	2.32792	22	chr13	unknown	gene	96648961	96670936	-	Hmgcr	Hmgcr	P17419	NM_008255	TSS23200
chr13	96690687	96690781	MACS2_peak_793	23	+	5.26947	7.21205	2.32792	22	chr13	unknown	gene	96924688	96947565	+	Gcnt4	Gcnt4	P1841	NM_001166065	TSS6432
chr13	97337472	97337563	MACS2_peak_794	20	+	5.03127	6.70315	2.03091	20	chr13	unknown	gene	97241104	97253040	+	Enc1	Enc1	P15723	NM_007930	TSS9615
chr13	97337472	97337563	MACS2_peak_794	20	+	5.03127	6.70315	2.03091	20	chr13	unknown	gene	97434969	97497664	+	Lincenc1	Lincenc1		NR_110432	TSS8762
chr13	97654100	97654191	MACS2_peak_795	13	+	4.45831	5.7527	1.3392	13	chr13	unknown	gene	97559999	97583994	+	Gm5086	Gm5086		NR_046157	TSS10357
chr13	97654100	97654191	MACS2_peak_795	13	+	4.45831	5.7527	1.3392	13	chr13	unknown	gene	97898594	98206165	-	Arhgef28	Arhgef28	P1479	NM_012026	TSS10069
chr13	98314575	98314666	MACS2_peak_796	13	+	4.28449	5.39087	1.3392	15	chr13	unknown	gene	98263075	98273966	+	Ankra2	Ankra2	P15463	NM_001271391	TSS12808
chr13	98314575	98314666	MACS2_peak_796	13	+	4.28449	5.39087	1.3392	15	chr13	unknown	gene	98354244	98355990	+	Foxd1	Foxd1	P13025	NM_008242	TSS2582
chr13	100489386	100489477	MACS2_peak_797	13	+	4.36967	5.5648	1.3392	50	chr13	unknown	gene	100407769	100452864	-	Naip1	Naip1	P7369	NM_008670	TSS23404
chr13	100489386	100489477	MACS2_peak_797	13	+	4.36967	5.5648	1.3392	50	chr13	unknown	gene	100497366	100552498	-	Ocln	Ocln	P12256	NM_008756	TSS10025
chr13	101817484	101817620	MACS2_peak_798	7	+	3.41507	3.91313	0.75855	64	chr13	unknown	gene	101680760	101768217	-	Pik3r1	Pik3r1	P20599	NM_001024955	TSS16094
chr13	101817484	101817620	MACS2_peak_798	7	+	3.41507	3.91313	0.75855	64	chr13	unknown	gene	102693557	102706433	+	Cd180	Cd180	P19038	NM_008533	TSS3839
chr13	101895611	101895702	MACS2_peak_799	11	+	4.12371	5.07793	1.16524	58	chr13	unknown	gene	101680760	101768217	-	Pik3r1	Pik3r1	P20599	NM_001024955	TSS16094
chr13	101895611	101895702	MACS2_peak_799	11	+	4.12371	5.07793	1.16524	58	chr13	unknown	gene	102693557	102706433	+	Cd180	Cd180	P19038	NM_008533	TSS3839
chr13	102312096	102312189	MACS2_peak_800	14	+	4.69358	6.04847	1.48693	8	chr13	unknown	gene	101680760	101768217	-	Pik3r1	Pik3r1	P20599	NM_001024955	TSS16094
chr13	102312096	102312189	MACS2_peak_800	14	+	4.69358	6.04847	1.48693	8	chr13	unknown	gene	102693557	102706433	+	Cd180	Cd180	P19038	NM_008533	TSS3839
chr13	102717743	102717834	MACS2_peak_801	7	+	3.69031	4.45654	0.75855	11	chr13	unknown	gene	102693557	102706433	+	Cd180	Cd180	P19038	NM_008533	TSS3839
chr13	102717743	102717834	MACS2_peak_801	7	+	3.69031	4.45654	0.75855	11	chr13	unknown	gene	102732488	103334192	-	Mast4	Mast4	P629	NM_175171	TSS7742
chr13	103581485	103581576	MACS2_peak_802	13	+	4.51669	5.88074	1.3392	1	chr13	unknown	gene	102732488	103334192	-	Mast4	Mast4	P629	NM_175171	TSS7742
chr13	103581485	103581576	MACS2_peak_802	13	+	4.51669	5.88074	1.3392	1	chr13	unknown	gene	103741614	103763953	-	Srek1	Srek1	P20098	NM_172592	TSS26121
chr13	103897219	103897310	MACS2_peak_803	13	+	4.51669	5.88074	1.3392	45	chr13	unknown	gene	103741614	103763953	-	Srek1	Srek1	P20098	NM_172592	TSS26121
chr13	103897219	103897310	MACS2_peak_803	13	+	4.51669	5.88074	1.3392	45	chr13	unknown	gene	104023438	104109456	-	Nln	Nln	P19387	NM_029447	TSS20203
chr13	103975626	103975717	MACS2_peak_804	13	+	4.42837	5.68838	1.3392	29	chr13	unknown	gene	103818785	103920586	-	Erbb2ip	Erbb2ip	P4122	NM_001005868	TSS11837
chr13	103975626	103975717	MACS2_peak_804	13	+	4.42837	5.68838	1.3392	29	chr13	unknown	gene	104023438	104109456	-	Nln	Nln	P19387	NM_029447	TSS20203
chr13	104231997	104232088	MACS2_peak_805	12	+	4.20256	5.22909	1.28062	27	chr13	unknown	gene	104205121	104228801	-	Ppwd1	Ppwd1	P7036	NM_172807	TSS11554
chr13	104231997	104232088	MACS2_peak_805	12	+	4.20256	5.22909	1.28062	27	chr13	unknown	gene	104287872	104493704	+	Adamts6	Adamts6	P8714	NM_001081020	TSS13903
chr13	104450905	104451037	MACS2_peak_806	16	+	4.78109	6.21193	1.62927	64	chr13	unknown	gene	104228610	104249519	+	Cenpk	Cenpk	P16050	NM_181061	TSS11392
chr13	104450905	104451037	MACS2_peak_806	16	+	4.78109	6.21193	1.62927	64	chr13	unknown	gene	104631326	104816728	-	Cwc27	Cwc27	P26239	NM_026072	TSS15811
chr13	104937285	104937404	MACS2_peak_807	17	+	4.84128	6.32668	1.72807	36	chr13	unknown	gene	104845282	104863713	-	Fam159b	Fam159b	P4141	NM_029984	TSS254
chr13	104937285	104937404	MACS2_peak_807	17	+	4.84128	6.32668	1.72807	36	chr13	unknown	gene	104947152	105054214	-	Rgs7bp	Rgs7bp	P24971	NM_029879	TSS5489
chr13	105767997	105768135	MACS2_peak_808	7	+	3.6414	4.35447	0.75855	36	chr13	unknown	gene	105443692	105445519	+	Htr1a	Htr1a	P14954	NM_008308	TSS18138
chr13	105767997	105768135	MACS2_peak_808	7	+	3.6414	4.35447	0.75855	36	chr13	unknown	gene	106794438	106936915	-	Ipo11	Ipo11	P126	NM_029665	TSS11829
chr13	106147637	106147728	MACS2_peak_809	10	+	4.02307	4.89082	1.00781	11	chr13	unknown	gene	105443692	105445519	+	Htr1a	Htr1a	P14954	NM_008308	TSS18138
chr13	106147637	106147728	MACS2_peak_809	10	+	4.02307	4.89082	1.00781	11	chr13	unknown	gene	106794438	106936915	-	Ipo11	Ipo11	P126	NM_029665	TSS11829
chr13	106447498	106447589	MACS2_peak_810	23	+	5.26947	7.21205	2.32792	44	chr13	unknown	gene	105443692	105445519	+	Htr1a	Htr1a	P14954	NM_008308	TSS18138
chr13	106447498	106447589	MACS2_peak_810	23	+	5.26947	7.21205	2.32792	44	chr13	unknown	gene	106794438	106936915	-	Ipo11	Ipo11	P126	NM_029665	TSS11829
chr13	107774260	107774351	MACS2_peak_811	13	+	4.36967	5.5648	1.3392	8	chr13	unknown	gene	107761060	107761087	-	Mir325	Mir325		NR_029759	TSS200
chr13	107774260	107774351	MACS2_peak_811	13	+	4.36967	5.5648	1.3392	8	chr13	unknown	gene	108044473	108047686	+	Smim15	Smim15	P1017	NM_001048250	TSS3130
chr13	107818132	107818223	MACS2_peak_812	10	+	4.02307	4.89082	1.00781	54	chr13	unknown	gene	107761060	107761087	-	Mir325	Mir325		NR_029759	TSS200
chr13	107818132	107818223	MACS2_peak_812	10	+	4.02307	4.89082	1.00781	54	chr13	unknown	gene	108044473	108047686	+	Smim15	Smim15	P1017	NM_001048250	TSS3130
chr13	107886271	107886362	MACS2_peak_813	13	+	4.36967	5.5648	1.3392	13	chr13	unknown	gene	107761060	107761087	-	Mir325	Mir325		NR_029759	TSS200
chr13	107886271	107886362	MACS2_peak_813	13	+	4.36967	5.5648	1.3392	13	chr13	unknown	gene	108044473	108047686	+	Smim15	Smim15	P1017	NM_001048250	TSS3130
chr13	108153225	108153331	MACS2_peak_814	32	+	5.82623	8.17465	3.21814	85	chr13	unknown	gene	108044473	108047686	+	Smim15	Smim15	P1017	NM_001048250	TSS3130
chr13	108153225	108153331	MACS2_peak_814	32	+	5.82623	8.17465	3.21814	85	chr13	unknown	gene	108158737	108194124	+	Ercc8	Ercc8	P26343	NM_028042	TSS3152
chr13	109478157	109478284	MACS2_peak_815	27	+	5.56793	7.65146	2.73702	48	chr13	unknown	gene	109324743	109324823	+	Mir582	Mir582		NR_030644	TSS2716
chr13	109478157	109478284	MACS2_peak_815	27	+	5.56793	7.65146	2.73702	48	chr13	unknown	gene	109903808	109903888	+	Mir1904	Mir1904		NR_035442	TSS11342
chr13	111410976	111411082	MACS2_peak_816	12	+	4.17595	5.17759	1.24227	68	chr13	unknown	gene	111255012	111256263	+	Actbl2	Actbl2	P19557	NM_175497	TSS23641
chr13	111410976	111411082	MACS2_peak_816	12	+	4.17595	5.17759	1.24227	68	chr13	unknown	gene	111425679	111490041	-	Gpbp1	Gpbp1	P521	NM_028487	TSS7582
chr13	111488045	111488194	MACS2_peak_817	13	+	4.44925	5.61072	1.3392	75	chr13	unknown	gene	111255012	111256263	+	Actbl2	Actbl2	P19557	NM_175497	TSS23641
chr13	111488045	111488194	MACS2_peak_817	13	+	4.44925	5.61072	1.3392	75	chr13	unknown	gene	111686177	111715141	+	Mier3	Mier3	P10342	NM_172593	TSS10949
chr13	112237812	112237915	MACS2_peak_818	13	+	4.51669	5.88074	1.3392	90	chr13	unknown	gene	111867935	111871937	+	Gm15326	Gm15326		NR_130345	TSS7819
chr13	112237812	112237915	MACS2_peak_818	13	+	4.51669	5.88074	1.3392	90	chr13	unknown	gene	112288450	112383579	+	Ankrd55	Ankrd55	P12202	NM_029898	TSS19983
chr13	112578200	112578291	MACS2_peak_819	35	+	6.02225	8.60076	3.58294	40	chr13	unknown	gene	112464069	112504445	+	Il6st	Il6st	P8812	NM_010560	TSS1838
chr13	112578200	112578291	MACS2_peak_819	35	+	6.02225	8.60076	3.58294	40	chr13	unknown	gene	112598332	112652310	-	Ddx4	Ddx4	P21688	NM_001145885	TSS1018
chr13	112610497	112610588	MACS2_peak_820	34	+	5.94442	8.42815	3.44877	31	chr13	unknown	gene	112522806	112580662	-	Il31ra	Il31ra	P12226	NM_139299	TSS24518
chr13	112610497	112610588	MACS2_peak_820	34	+	5.94442	8.42815	3.44877	31	chr13	unknown	gene	112660765	112731664	+	Slc38a9	Slc38a9	P14399	NM_178746	TSS17651
chr13	113721218	113721309	MACS2_peak_821	28	+	5.63936	7.79234	2.86435	43	chr13	unknown	gene	113662895	113663492	-	Hspb3	Hspb3	P14426	NM_019960	TSS26446
chr13	113721218	113721309	MACS2_peak_821	28	+	5.63936	7.79234	2.86435	43	chr13	unknown	gene	113794507	114154856	+	Arl15	Arl15	P16726	NM_172595	TSS5207
chr13	114474826	114474917	MACS2_peak_822	18	+	4.93444	6.50843	1.87805	69	chr13	unknown	gene	114452261	114458586	-	Fst	Fst	P11317	NM_008046	TSS16616
chr13	114474826	114474917	MACS2_peak_822	18	+	4.93444	6.50843	1.87805	69	chr13	unknown	gene	114607227	114697822	+	4930544M13Rik	4930544M13Rik		NR_045976	TSS7486
chr13	114856360	114856510	MACS2_peak_823	44	+	6.54536	9.54302	4.48275	87	chr13	unknown	gene	114818236	114828357	+	Mocs2	Mocs2	P12958	NM_001113375	TSS3511
chr13	114856360	114856510	MACS2_peak_823	44	+	6.54536	9.54302	4.48275	87	chr13	unknown	gene	114958080	115101531	-	Itga1	Itga1	P26896	NM_001033228	TSS4699
chr13	115016775	115016866	MACS2_peak_824	13	+	4.51669	5.88074	1.3392	57	chr13	unknown	gene	114835911	114931933	-	Itga2	Itga2	P23036	NM_008396	TSS2514
chr13	115016775	115016866	MACS2_peak_824	13	+	4.51669	5.88074	1.3392	57	chr13	unknown	gene	115088354	115089919	-	Pelo	Pelo	P20435	NM_134058	TSS25312
chr13	115747437	115747528	MACS2_peak_825	13	+	4.42837	5.68838	1.3392	49	chr13	unknown	gene	114958080	115101531	-	Itga1	Itga1	P26896	NM_001033228	TSS4699
chr13	115747437	115747528	MACS2_peak_825	13	+	4.42837	5.68838	1.3392	49	chr13	unknown	gene	116298269	116309422	-	Isl1	Isl1	P1769	NM_021459	TSS1618
chr13	115923362	115923455	MACS2_peak_826	23	+	5.23678	7.13937	2.32792	75	chr13	unknown	gene	114958080	115101531	-	Itga1	Itga1	P26896	NM_001033228	TSS4699
chr13	115923362	115923455	MACS2_peak_826	23	+	5.23678	7.13937	2.32792	75	chr13	unknown	gene	116298269	116309422	-	Isl1	Isl1	P1769	NM_021459	TSS1618
chr13	116348282	116348422	MACS2_peak_827	17	+	4.87194	6.38592	1.77838	71	chr13	unknown	gene	116298269	116309422	-	Isl1	Isl1	P1769	NM_021459	TSS1618
chr13	116348282	116348422	MACS2_peak_827	17	+	4.87194	6.38592	1.77838	71	chr13	unknown	gene	116854823	117025470	-	Parp8	Parp8	P23941	NM_001081009	TSS8883
chr13	116479623	116479714	MACS2_peak_828	7	+	3.6414	4.35447	0.75855	38	chr13	unknown	gene	116298269	116309422	-	Isl1	Isl1	P1769	NM_021459	TSS1618
chr13	116479623	116479714	MACS2_peak_828	7	+	3.6414	4.35447	0.75855	38	chr13	unknown	gene	116854823	117025470	-	Parp8	Parp8	P23941	NM_001081009	TSS8883
chr13	117075963	117076054	MACS2_peak_829	13	+	4.28449	5.39087	1.3392	32	chr13	unknown	gene	116854823	117025470	-	Parp8	Parp8	P23941	NM_001081009	TSS8883
chr13	117075963	117076054	MACS2_peak_829	13	+	4.28449	5.39087	1.3392	32	chr13	unknown	gene	117130024	117135884	+	Gm6416	Gm6416		NR_046023	TSS597
chr13	117839007	117839098	MACS2_peak_830	12	+	4.17595	5.17759	1.24227	33	chr13	unknown	gene	117706763	117720011	-	4933413L06Rik	4933413L06Rik		NR_045508	TSS2666
chr13	117839007	117839098	MACS2_peak_830	12	+	4.17595	5.17759	1.24227	33	chr13	unknown	gene	118380109	118387234	-	Mrps30	Mrps30	P4029	NM_021556	TSS1112
chr13	118184749	118184883	MACS2_peak_831	7	+	3.61742	4.30541	0.75855	83	chr13	unknown	gene	117602319	117976234	+	Hcn1	Hcn1	P22950	NM_010408	TSS25012
chr13	118184749	118184883	MACS2_peak_831	7	+	3.61742	4.30541	0.75855	83	chr13	unknown	gene	118380109	118387234	-	Mrps30	Mrps30	P4029	NM_021556	TSS1112
chr13	118542216	118542307	MACS2_peak_832	13	+	4.51669	5.88074	1.3392	61	chr13	unknown	gene	118380109	118387234	-	Mrps30	Mrps30	P4029	NM_021556	TSS1112
chr13	118542216	118542307	MACS2_peak_832	13	+	4.51669	5.88074	1.3392	61	chr13	unknown	gene	118556167	118588629	+	1700003P14Rik	1700003P14Rik		NR_045982	TSS17971
chr13	118771424	118771515	MACS2_peak_833	21	+	5.09795	6.84106	2.13796	58	chr13	unknown	gene	118603409	118658743	-	Gm10732	Gm10732		NR_131153	TSS24984
chr13	118771424	118771515	MACS2_peak_833	21	+	5.09795	6.84106	2.13796	58	chr13	unknown	gene	119334316	119409257	-	Nnt	Nnt	P24789	NM_008710	TSS23912
chr13	119035382	119035473	MACS2_peak_834	19	+	4.99857	6.6367	1.97891	72	chr13	unknown	gene	118714698	118789316	+	Fgf10	Fgf10	P25011	NM_008002	TSS17430
chr13	119035382	119035473	MACS2_peak_834	19	+	4.99857	6.6367	1.97891	72	chr13	unknown	gene	119334316	119409257	-	Nnt	Nnt	P24789	NM_008710	TSS23912
chr13	119252026	119252238	MACS2_peak_835	16	+	4.80683	6.28208	1.69221	183	chr13	unknown	gene	118714698	118789316	+	Fgf10	Fgf10	P25011	NM_008002	TSS17430
chr13	119252026	119252238	MACS2_peak_835	16	+	4.80683	6.28208	1.69221	183	chr13	unknown	gene	119334316	119409257	-	Nnt	Nnt	P24789	NM_008710	TSS23912
chr14	6156193	6156284	MACS2_peak_836	17	+	4.84128	6.32668	1.72807	64	chr14	unknown	gene	5438069	5807939	-	Gm3383	Gm3383	P4803	NM_001291093	TSS9986
chr14	6156193	6156284	MACS2_peak_836	17	+	4.84128	6.32668	1.72807	64	chr14	unknown	gene	6259746	6287250	-	LOC100861615	LOC100861615	P18107	NM_001270812	TSS21455
chr14	8286653	8286744	MACS2_peak_837	44	+	6.54536	9.54302	4.48275	54	chr14	unknown	gene	8225510	8259019	-	Acox2	Acox2	P10645	NM_001161667	TSS11867
chr14	8286653	8286744	MACS2_peak_837	44	+	6.54536	9.54302	4.48275	54	chr14	unknown	gene	8296277	8309776	-	Fam107a	Fam107a	P17332	NM_183187	TSS13782
chr14	9201264	9201355	MACS2_peak_838	13	+	4.51669	5.88074	1.3392	9	chr14	unknown	gene	8666389	8673378	+	4930455B14Rik	4930455B14Rik		NR_045968	TSS25003
chr14	9201264	9201355	MACS2_peak_838	13	+	4.51669	5.88074	1.3392	9	chr14	unknown	gene	9550093	11162035	-	Fhit	Fhit	P9585	NM_010210	TSS21192
chr14	10982710	10982863	MACS2_peak_839	13	+	4.25683	5.33568	1.3392	21	chr14	unknown	gene	10738552	10779001	+	Fhitos	Fhitos		NR_131139	TSS10607
chr14	10982710	10982863	MACS2_peak_839	13	+	4.25683	5.33568	1.3392	21	chr14	unknown	gene	11282476	11282561	+	Mir5124b	Mir5124b		NR_105811	TSS2887
chr14	11489042	11489139	MACS2_peak_840	13	+	4.39883	5.62577	1.3392	28	chr14	unknown	gene	11282476	11282561	+	Mir5124b	Mir5124b		NR_105811	TSS2887
chr14	11489042	11489139	MACS2_peak_840	13	+	4.39883	5.62577	1.3392	28	chr14	unknown	gene	11553552	12237873	+	Ptprg	Ptprg	P17277	NM_008981	TSS19101
chr14	11740496	11740587	MACS2_peak_841	7	+	3.7639	4.6155	0.75855	14	chr14	unknown	gene	11282476	11282561	+	Mir5124b	Mir5124b		NR_105811	TSS2887
chr14	11740496	11740587	MACS2_peak_841	7	+	3.7639	4.6155	0.75855	14	chr14	unknown	gene	12284202	12303231	+	3830406C13Rik	3830406C13Rik	P25903	NM_146051	TSS13932
chr14	12199367	12199500	MACS2_peak_842	13	+	4.42837	5.68838	1.3392	53	chr14	unknown	gene	11282476	11282561	+	Mir5124b	Mir5124b		NR_105811	TSS2887
chr14	12199367	12199500	MACS2_peak_842	13	+	4.42837	5.68838	1.3392	53	chr14	unknown	gene	12284202	12303231	+	3830406C13Rik	3830406C13Rik	P25903	NM_146051	TSS13932
chr14	13664613	13664704	MACS2_peak_843	7	+	3.7639	4.6155	0.75855	42	chr14	unknown	gene	13284779	13613981	+	Synpr	Synpr	P6338	NM_028052	TSS19863
chr14	13664613	13664704	MACS2_peak_843	7	+	3.7639	4.6155	0.75855	42	chr14	unknown	gene	13670875	13682372	+	Sntn	Sntn	P9407	NM_177624	TSS24166
chr14	13720454	13720545	MACS2_peak_844	21	+	5.13196	6.91269	2.19729	56	chr14	unknown	gene	13670875	13682372	+	Sntn	Sntn	P9407	NM_177624	TSS24166
chr14	13720454	13720545	MACS2_peak_844	21	+	5.13196	6.91269	2.19729	56	chr14	unknown	gene	13949011	13961203	-	Thoc7	Thoc7	P8420	NM_025435	TSS15762
chr14	14107255	14107346	MACS2_peak_845	13	+	4.42837	5.68838	1.3392	18	chr14	unknown	gene	14012490	14103324	+	Atxn7	Atxn7	P1014	NM_139227	TSS11460
chr14	14107255	14107346	MACS2_peak_845	13	+	4.42837	5.68838	1.3392	18	chr14	unknown	gene	14112184	14120883	-	Psmd6	Psmd6	P7067	NM_025550	TSS17208
chr14	15269747	15269838	MACS2_peak_846	34	+	5.94442	8.42815	3.44877	48	chr14	unknown	gene	14820814	15006693	+	Nek10	Nek10	P3062	NM_001195229	TSS7645
chr14	15269747	15269838	MACS2_peak_846	34	+	5.94442	8.42815	3.44877	48	chr14	unknown	gene	15357515	15438987	-	Lrrc3b	Lrrc3b	P25307	NM_146052	TSS19398
chr14	19415708	19415936	MACS2_peak_847	498	+	7.54634	55.9211	49.8474	143	chr14	unknown	gene	18573576	18893627	-	Ube2e2	Ube2e2	P536	NM_144839	TSS20629
chr14	19415708	19415936	MACS2_peak_847	498	+	7.54634	55.9211	49.8474	143	chr14	unknown	gene	19594137	19602518	-	Gm5458	Gm5458	P15675	NM_001024706	TSS8666
chr14	19416137	19416292	MACS2_peak_848	319	+	6.00777	37.7302	31.9145	75	chr14	unknown	gene	18573576	18893627	-	Ube2e2	Ube2e2	P536	NM_144839	TSS20629
chr14	19416137	19416292	MACS2_peak_848	319	+	6.00777	37.7302	31.9145	75	chr14	unknown	gene	19594137	19602518	-	Gm5458	Gm5458	P15675	NM_001024706	TSS8666
chr14	19416945	19417656	MACS2_peak_849	402	+	6.74492	46.1604	40.2202	655	chr14	unknown	gene	18573576	18893627	-	Ube2e2	Ube2e2	P536	NM_144839	TSS20629
chr14	19416945	19417656	MACS2_peak_849	402	+	6.74492	46.1604	40.2202	655	chr14	unknown	gene	19594137	19602518	-	Gm5458	Gm5458	P15675	NM_001024706	TSS8666
chr14	19417772	19417920	MACS2_peak_850	629	+	8.57778	69.1351	62.9106	72	chr14	unknown	gene	18573576	18893627	-	Ube2e2	Ube2e2	P536	NM_144839	TSS20629
chr14	19417772	19417920	MACS2_peak_850	629	+	8.57778	69.1351	62.9106	72	chr14	unknown	gene	19594137	19602518	-	Gm5458	Gm5458	P15675	NM_001024706	TSS8666
chr14	19418067	19418302	MACS2_peak_851	177	+	4.62497	23.3133	17.7963	159	chr14	unknown	gene	18573576	18893627	-	Ube2e2	Ube2e2	P536	NM_144839	TSS20629
chr14	19418067	19418302	MACS2_peak_851	177	+	4.62497	23.3133	17.7963	159	chr14	unknown	gene	19594137	19602518	-	Gm5458	Gm5458	P15675	NM_001024706	TSS8666
chr14	19418597	19418918	MACS2_peak_852	756	+	9.5436	82.1029	75.6516	230	chr14	unknown	gene	18573576	18893627	-	Ube2e2	Ube2e2	P536	NM_144839	TSS20629
chr14	19418597	19418918	MACS2_peak_852	756	+	9.5436	82.1029	75.6516	230	chr14	unknown	gene	19594137	19602518	-	Gm5458	Gm5458	P15675	NM_001024706	TSS8666
chr14	19419313	19419418	MACS2_peak_853	206	+	4.9252	26.214	20.6216	32	chr14	unknown	gene	18573576	18893627	-	Ube2e2	Ube2e2	P536	NM_144839	TSS20629
chr14	19419313	19419418	MACS2_peak_853	206	+	4.9252	26.214	20.6216	32	chr14	unknown	gene	19594137	19602518	-	Gm5458	Gm5458	P15675	NM_001024706	TSS8666
chr14	19609693	19609806	MACS2_peak_854	18	+	4.90299	6.44649	1.82743	49	chr14	unknown	gene	19594137	19602518	-	Gm5458	Gm5458	P15675	NM_001024706	TSS8666
chr14	19609693	19609806	MACS2_peak_854	18	+	4.90299	6.44649	1.82743	49	chr14	unknown	gene	19751256	19811196	+	Nid2	Nid2	P14927	NM_008695	TSS25929
chr14	20387851	20387942	MACS2_peak_855	15	+	4.72239	6.10186	1.53456	70	chr14	unknown	gene	20348161	20382984	+	Fam149b	Fam149b	P10204	NM_172379	TSS23827
chr14	20387851	20387942	MACS2_peak_855	15	+	4.72239	6.10186	1.53456	70	chr14	unknown	gene	20391230	20393493	-	Mrps16	Mrps16	P1918	NM_025440	TSS25094
chr14	20402636	20402736	MACS2_peak_856	21	+	5.13196	6.91269	2.19729	43	chr14	unknown	gene	20391230	20393493	-	Mrps16	Mrps16	P1918	NM_025440	TSS25094
chr14	20402636	20402736	MACS2_peak_856	21	+	5.13196	6.91269	2.19729	43	chr14	unknown	gene	20455260	20480133	-	Anxa7	Anxa7	P5035	NM_001110794	TSS10680
chr14	20573749	20573860	MACS2_peak_857	13	+	4.51669	5.88074	1.3392	90	chr14	unknown	gene	20546292	20570680	+	1810062O18Rik	1810062O18Rik		NR_033571	TSS4732
chr14	20573749	20573860	MACS2_peak_857	13	+	4.51669	5.88074	1.3392	90	chr14	unknown	gene	20649101	20656540	-	Myoz1	Myoz1	P7989	NM_021508	TSS19919
chr14	21229396	21229539	MACS2_peak_858	12	+	4.14966	5.12722	1.204	7	chr14	unknown	gene	21033741	21052442	-	Ap3m1	Ap3m1	P9766	NM_018829	TSS17572
chr14	21229396	21229539	MACS2_peak_858	12	+	4.14966	5.12722	1.204	7	chr14	unknown	gene	21499769	21670873	+	Kat6b	Kat6b	P17156	NM_001205241	TSS3965
chr14	21356439	21356555	MACS2_peak_859	13	+	4.52781	5.74876	1.3392	88	chr14	unknown	gene	21033741	21052442	-	Ap3m1	Ap3m1	P9766	NM_018829	TSS17572
chr14	21356439	21356555	MACS2_peak_859	13	+	4.52781	5.74876	1.3392	88	chr14	unknown	gene	21499769	21670873	+	Kat6b	Kat6b	P17156	NM_001205241	TSS3965
chr14	21608656	21608783	MACS2_peak_860	7	+	3.45805	3.99349	0.75855	44	chr14	unknown	gene	21052573	21447938	+	Adk	Adk	P5900	NM_134079	TSS25018
chr14	21608656	21608783	MACS2_peak_860	7	+	3.45805	3.99349	0.75855	44	chr14	unknown	gene	21676571	21714576	-	Dupd1	Dupd1	P14091	NM_001013826	TSS11072
chr14	21904455	21904546	MACS2_peak_861	12	+	4.14966	5.12722	1.204	29	chr14	unknown	gene	21845860	21848872	-	Comtd1	Comtd1	P6489	NM_026965	TSS8443
chr14	21904455	21904546	MACS2_peak_861	12	+	4.14966	5.12722	1.204	29	chr14	unknown	gene	21983961	21989601	-	Zfp503	Zfp503	P17914	NM_145459	TSS19708
chr14	22760600	22760723	MACS2_peak_862	31	+	5.69703	8.07589	3.1286	43	chr14	unknown	gene	22507173	22542798	-	4930405A10Rik	4930405A10Rik		NR_046307	TSS24560
chr14	22760600	22760723	MACS2_peak_862	31	+	5.69703	8.07589	3.1286	43	chr14	unknown	gene	23038194	23094571	-	Gm10248	Gm10248		NR_033550	TSS6378
chr14	23114606	23114698	MACS2_peak_863	14	+	4.69358	6.04847	1.48693	39	chr14	unknown	gene	23038194	23094571	-	Gm10248	Gm10248		NR_033550	TSS6378
chr14	23114606	23114698	MACS2_peak_863	14	+	4.69358	6.04847	1.48693	39	chr14	unknown	gene	23298693	24004125	-	Kcnma1	Kcnma1	P15064	NM_001253359	TSS1266
chr14	23131912	23132150	MACS2_peak_864	13	+	4.55462	5.79642	1.3392	52	chr14	unknown	gene	23038194	23094571	-	Gm10248	Gm10248		NR_033550	TSS6378
chr14	23131912	23132150	MACS2_peak_864	13	+	4.55462	5.79642	1.3392	52	chr14	unknown	gene	23298693	24004125	-	Kcnma1	Kcnma1	P15064	NM_001253359	TSS1266
chr14	23524196	23524300	MACS2_peak_865	26	+	5.49828	7.51662	2.61219	74	chr14	unknown	gene	23038194	23094571	-	Gm10248	Gm10248		NR_033550	TSS6378
chr14	23524196	23524300	MACS2_peak_865	26	+	5.49828	7.51662	2.61219	74	chr14	unknown	gene	24004990	24005837	+	4930519K11Rik	4930519K11Rik		NR_131107	TSS14904
chr14	25047996	25048087	MACS2_peak_866	23	+	5.20137	7.06174	2.31103	62	chr14	unknown	gene	24490680	24495786	+	Rps24	Rps24	P25231	NM_011297	TSS6485
chr14	25047996	25048087	MACS2_peak_866	23	+	5.20137	7.06174	2.31103	62	chr14	unknown	gene	25139794	25143241	-	4930572O13Rik	4930572O13Rik		NR_045718	TSS7710
chr14	25222343	25222434	MACS2_peak_867	13	+	4.39883	5.62577	1.3392	9	chr14	unknown	gene	25139794	25143241	-	4930572O13Rik	4930572O13Rik		NR_045718	TSS7710
chr14	25222343	25222434	MACS2_peak_867	13	+	4.39883	5.62577	1.3392	9	chr14	unknown	gene	25459184	25663047	+	Zmiz1	Zmiz1	P23698	NM_183208	TSS19025
chr14	26928229	26928320	MACS2_peak_868	22	+	5.16643	6.98622	2.25118	32	chr14	unknown	gene	26894603	26915150	+	Asb14	Asb14	P7836	NM_080856	TSS18328
chr14	26928229	26928320	MACS2_peak_868	22	+	5.16643	6.98622	2.25118	32	chr14	unknown	gene	27000361	27002104	+	Hesx1	Hesx1	P2942	NM_010420	TSS13116
chr14	27918589	27918680	MACS2_peak_869	19	+	4.9663	6.57181	1.9281	9	chr14	unknown	gene	27482404	27508432	-	Ccdc66	Ccdc66	P5611	NM_177111	TSS10432
chr14	27918589	27918680	MACS2_peak_869	19	+	4.9663	6.57181	1.9281	9	chr14	unknown	gene	28505472	28522940	+	Wnt5a	Wnt5a	P21393	NM_009524	TSS26922
chr14	28928362	28928453	MACS2_peak_870	13	+	4.48867	5.81883	1.3392	54	chr14	unknown	gene	28505472	28522940	+	Wnt5a	Wnt5a	P21393	NM_009524	TSS26922
chr14	28928362	28928453	MACS2_peak_870	13	+	4.48867	5.81883	1.3392	54	chr14	unknown	gene	29018207	29027754	+	Lrtm1	Lrtm1	P8996	NM_176920	TSS18187
chr14	30055862	30055987	MACS2_peak_871	13	+	4.51669	5.88074	1.3392	81	chr14	unknown	gene	30008999	30036890	+	Chdh	Chdh	P7190	NM_001136240	TSS11125
chr14	30055862	30055987	MACS2_peak_871	13	+	4.51669	5.88074	1.3392	81	chr14	unknown	gene	30458035	30463282	+	4831407H17Rik	4831407H17Rik		NR_131095	TSS10727
chr14	30723088	30723179	MACS2_peak_872	13	+	4.42837	5.68838	1.3392	20	chr14	unknown	gene	30654374	30690609	+	Rft1	Rft1	P20893	NM_177815	TSS19578
chr14	30723088	30723179	MACS2_peak_872	13	+	4.42837	5.68838	1.3392	20	chr14	unknown	gene	30825593	30874476	+	Tmem110	Tmem110	P10705	NM_028839	TSS15682
chr14	32277350	32277441	MACS2_peak_873	19	+	4.99857	6.6367	1.97891	9	chr14	unknown	gene	32180165	32201748	-	Timm23	Timm23	P15882	NM_016897	TSS4810
chr14	32277350	32277441	MACS2_peak_873	19	+	4.99857	6.6367	1.97891	9	chr14	unknown	gene	32322018	32347629	+	Ogdhl	Ogdhl	P14087	NM_001081130	TSS11329
chr14	32950687	32950843	MACS2_peak_874	7	+	3.71526	4.50968	0.75855	77	chr14	unknown	gene	32856755	32937862	+	Vstm4	Vstm4	P12793	NM_178791	TSS8912
chr14	32950687	32950843	MACS2_peak_874	7	+	3.71526	4.50968	0.75855	77	chr14	unknown	gene	32959546	33185066	-	Wdfy4	Wdfy4	P10087	NM_001146022	TSS13151
chr14	33199481	33199648	MACS2_peak_875	7	+	3.66569	4.40483	0.75855	90	chr14	unknown	gene	32959546	33185066	-	Wdfy4	Wdfy4	P10087	NM_001146022	TSS13151
chr14	33199481	33199648	MACS2_peak_875	7	+	3.66569	4.40483	0.75855	90	chr14	unknown	gene	33216822	33369578	+	Arhgap22	Arhgap22	P26871	NM_153800	TSS4897
chr14	33826405	33826515	MACS2_peak_876	13	+	4.34091	5.50537	1.3392	58	chr14	unknown	gene	33808071	33811283	-	4930503F20Rik	4930503F20Rik		NR_131113	TSS18503
chr14	33826405	33826515	MACS2_peak_876	13	+	4.34091	5.50537	1.3392	58	chr14	unknown	gene	33923586	33934513	+	Gdf10	Gdf10	P20366	NM_145741	TSS14967
chr14	34540524	34540615	MACS2_peak_877	7	+	3.47996	4.03501	0.75855	18	chr14	unknown	gene	34511620	34522735	-	9230112D13Rik	9230112D13Rik	P2953	NM_030062	TSS27249
chr14	34540524	34540615	MACS2_peak_877	7	+	3.47996	4.03501	0.75855	18	chr14	unknown	gene	34590617	34599958	-	Opn4	Opn4	P20740	NM_001128599	TSS26188
chr14	38257210	38257301	MACS2_peak_878	13	+	4.51669	5.88074	1.3392	44	chr14	unknown	gene	37120444	37135322	-	Ghitm	Ghitm	P21455	NM_078478	TSS4885
chr14	38257210	38257301	MACS2_peak_878	13	+	4.51669	5.88074	1.3392	44	chr14	unknown	gene	38368950	39472800	-	Nrg3	Nrg3	P5266	NM_001190187	TSS8322
chr14	40899522	40899613	MACS2_peak_879	7	+	3.7639	4.6155	0.75855	19	chr14	unknown	gene	40815867	40892965	-	Sh2d4b	Sh2d4b	P8339	NM_177816	TSS22227
chr14	40899522	40899613	MACS2_peak_879	7	+	3.7639	4.6155	0.75855	19	chr14	unknown	gene	40906443	40966807	-	Tspan14	Tspan14	P22268	NM_145928	TSS10406
chr14	40959426	40959517	MACS2_peak_880	23	+	5.26947	7.21205	2.32792	36	chr14	unknown	gene	40815867	40892965	-	Sh2d4b	Sh2d4b	P8339	NM_177816	TSS22227
chr14	40959426	40959517	MACS2_peak_880	23	+	5.26947	7.21205	2.32792	36	chr14	unknown	gene	40993739	41013775	-	Fam213a	Fam213a	P18355	NM_027464	TSS15970
chr14	41009959	41010054	MACS2_peak_881	41	+	6.38524	9.20923	4.16094	54	chr14	unknown	gene	40906443	40966807	-	Tspan14	Tspan14	P22268	NM_145928	TSS10406
chr14	41009959	41010054	MACS2_peak_881	41	+	6.38524	9.20923	4.16094	54	chr14	unknown	gene	41049208	41069074	-	Dydc2	Dydc2	P10721	NM_027717	TSS9924
chr14	41718703	41718794	MACS2_peak_882	24	+	5.43036	7.38735	2.49399	22	chr14	unknown	gene	41172211	41185198	-	Sftpd	Sftpd	P18211	NM_009160	TSS12482
chr14	41718703	41718794	MACS2_peak_882	24	+	5.43036	7.38735	2.49399	22	chr14	unknown	gene	41767171	43015568	-	Gm10377	Gm10377	P19126	NM_001244671	TSS23453
chr14	42176188	42176320	MACS2_peak_883	7	+	3.54736	4.16538	0.75855	46	chr14	unknown	gene	42089749	42095277	-	1700091H14Rik	1700091H14Rik		NR_073362	TSS7166
chr14	42176188	42176320	MACS2_peak_883	7	+	3.54736	4.16538	0.75855	46	chr14	unknown	gene	42254658	42260048	-	Gm17026	Gm17026		NR_105055	TSS27135
chr14	45269727	45269818	MACS2_peak_884	13	+	4.39883	5.62577	1.3392	37	chr14	unknown	gene	45134447	45219394	-	Txndc16	Txndc16	P11884	NM_172597	TSS22921
chr14	45269727	45269818	MACS2_peak_884	13	+	4.39883	5.62577	1.3392	37	chr14	unknown	gene	45283086	45318490	-	Ero1l	Ero1l	P1482	NM_015774	TSS15969
chr14	45390129	45390220	MACS2_peak_885	33	+	5.90449	8.3414	3.37031	48	chr14	unknown	gene	45376420	45388796	-	Gnpnat1	Gnpnat1	P25785	NM_019425	TSS12001
chr14	45390129	45390220	MACS2_peak_885	33	+	5.90449	8.3414	3.37031	48	chr14	unknown	gene	45458791	45530065	-	Fermt2	Fermt2	P15621	NM_146054	TSS6596
chr14	45487490	45487581	MACS2_peak_886	12	+	4.14966	5.12722	1.204	3	chr14	unknown	gene	45376420	45388796	-	Gnpnat1	Gnpnat1	P25785	NM_019425	TSS12001
chr14	45487490	45487581	MACS2_peak_886	12	+	4.14966	5.12722	1.204	3	chr14	unknown	gene	45543709	45562876	+	4930527F14Rik	4930527F14Rik		NR_045809	TSS14936
chr14	45542981	45543072	MACS2_peak_887	13	+	4.39883	5.62577	1.3392	49	chr14	unknown	gene	45458791	45530065	-	Fermt2	Fermt2	P15621	NM_146054	TSS6596
chr14	45542981	45543072	MACS2_peak_887	13	+	4.39883	5.62577	1.3392	49	chr14	unknown	gene	45543709	45562876	+	4930527F14Rik	4930527F14Rik		NR_045809	TSS14936
chr14	46079083	46079174	MACS2_peak_888	10	+	4.07277	4.98245	1.08567	23	chr14	unknown	gene	45657960	45658053	-	Mir5131	Mir5131		NR_039593	TSS15012
chr14	46079083	46079174	MACS2_peak_888	10	+	4.07277	4.98245	1.08567	23	chr14	unknown	gene	46379523	46383606	+	Gm15217	Gm15217		NR_037981	TSS24832
chr14	46165065	46165156	MACS2_peak_889	13	+	4.51669	5.88074	1.3392	42	chr14	unknown	gene	45657960	45658053	-	Mir5131	Mir5131		NR_039593	TSS15012
chr14	46165065	46165156	MACS2_peak_889	13	+	4.51669	5.88074	1.3392	42	chr14	unknown	gene	46379523	46383606	+	Gm15217	Gm15217		NR_037981	TSS24832
chr14	46707744	46707835	MACS2_peak_890	17	+	4.84128	6.32668	1.72807	16	chr14	unknown	gene	46645816	46673775	-	D330046F09Rik	D330046F09Rik		NR_131909	TSS11649
chr14	46707744	46707835	MACS2_peak_890	17	+	4.84128	6.32668	1.72807	16	chr14	unknown	gene	46760540	46771487	+	Cdkn3	Cdkn3	P6743	NM_028222	TSS15281
chr14	46712034	46712125	MACS2_peak_891	12	+	4.20256	5.22909	1.28062	12	chr14	unknown	gene	46645816	46673775	-	D330046F09Rik	D330046F09Rik		NR_131909	TSS11649
chr14	46712034	46712125	MACS2_peak_891	12	+	4.20256	5.22909	1.28062	12	chr14	unknown	gene	46760540	46771487	+	Cdkn3	Cdkn3	P6743	NM_028222	TSS15281
chr14	46835143	46835276	MACS2_peak_892	13	+	4.25683	5.33568	1.3392	88	chr14	unknown	gene	46808148	46822103	-	Gmfb	Gmfb	P21211	NM_022023	TSS14390
chr14	46835143	46835276	MACS2_peak_892	13	+	4.25683	5.33568	1.3392	88	chr14	unknown	gene	46882964	47101459	+	Samd4	Samd4	P10720	NM_001037221	TSS12127
chr14	47712068	47712159	MACS2_peak_893	27	+	5.60342	7.72112	2.79954	40	chr14	unknown	gene	47540892	47568406	-	Atg14	Atg14	P8843	NM_172599	TSS4636
chr14	47712068	47712159	MACS2_peak_893	27	+	5.60342	7.72112	2.79954	40	chr14	unknown	gene	47898863	47944189	+	4930447J18Rik	4930447J18Rik		NR_045959	TSS4050
chr14	48265550	48265641	MACS2_peak_894	13	+	4.51669	5.88074	1.3392	8	chr14	unknown	gene	48120868	48256582	+	Peli2	Peli2	P5515	NM_033602	TSS22144
chr14	48265550	48265641	MACS2_peak_894	13	+	4.51669	5.88074	1.3392	8	chr14	unknown	gene	48446351	48512157	+	Tmem260	Tmem260	P19074	NM_172600	TSS10739
chr14	54375524	54375615	MACS2_peak_895	13	+	4.51669	5.88074	1.3392	15	chr14	unknown	gene	54360840	54368451	+	Oxa1l	Oxa1l	P10213	NM_026936	TSS20915
chr14	54375524	54375615	MACS2_peak_895	13	+	4.51669	5.88074	1.3392	15	chr14	unknown	gene	54426908	54429728	+	Mrpl52	Mrpl52	P6894	NM_026851	TSS14356
chr14	54575959	54576050	MACS2_peak_896	7	+	3.61742	4.30541	0.75855	39	chr14	unknown	gene	54541784	54554361	-	Haus4	Haus4	P13954	NM_145462	TSS20455
chr14	54575959	54576050	MACS2_peak_896	7	+	3.61742	4.30541	0.75855	39	chr14	unknown	gene	54583662	54605908	-	4931414P19Rik	4931414P19Rik	P16635	NM_028890	TSS22442
chr14	58611332	58611423	MACS2_peak_897	7	+	3.66569	4.40483	0.75855	6	chr14	unknown	gene	58072685	58109578	+	Fgf9	Fgf9	P11918	NM_013518	TSS5958
chr14	58611332	58611423	MACS2_peak_897	7	+	3.66569	4.40483	0.75855	6	chr14	unknown	gene	59133039	59142847	-	1700129C05Rik	1700129C05Rik	P5046	NM_026461	TSS26632
chr14	59030078	59030169	MACS2_peak_898	23	+	5.26947	7.21205	2.32792	64	chr14	unknown	gene	58072685	58109578	+	Fgf9	Fgf9	P11918	NM_013518	TSS5958
chr14	59030078	59030169	MACS2_peak_898	23	+	5.26947	7.21205	2.32792	64	chr14	unknown	gene	59133039	59142847	-	1700129C05Rik	1700129C05Rik	P5046	NM_026461	TSS26632
chr14	59602439	59602530	MACS2_peak_899	7	+	3.47996	4.03501	0.75855	19	chr14	unknown	gene	59559387	59597836	-	Cdadc1	Cdadc1	P11682	NM_001168535	TSS5717
chr14	59602439	59602530	MACS2_peak_899	7	+	3.47996	4.03501	0.75855	19	chr14	unknown	gene	59625280	59630188	+	Shisa2	Shisa2	P20996	NM_145463	TSS45
chr14	61139133	61139224	MACS2_peak_900	35	+	6.02225	8.60076	3.58294	47	chr14	unknown	gene	60963833	61046855	-	Tnfrsf19	Tnfrsf19	P15270	NM_001164155	TSS2274
chr14	61139133	61139224	MACS2_peak_900	35	+	6.02225	8.60076	3.58294	47	chr14	unknown	gene	61219114	61258490	-	Sgcg	Sgcg	P12281	NM_011892	TSS26531
chr14	61259240	61259475	MACS2_peak_901	13	+	4.28449	5.39087	1.3392	58	chr14	unknown	gene	61219114	61258490	-	Sgcg	Sgcg	P12281	NM_011892	TSS26531
chr14	61259240	61259475	MACS2_peak_901	13	+	4.28449	5.39087	1.3392	58	chr14	unknown	gene	61292982	61305334	-	1700109G14Rik	1700109G14Rik		NR_033788	TSS22956
chr14	61950009	61950134	MACS2_peak_902	19	+	4.9663	6.57181	1.9281	48	chr14	unknown	gene	61602835	61682373	-	Dleu2	Dleu2		NR_028264	TSS18600
chr14	61950009	61950134	MACS2_peak_902	19	+	4.9663	6.57181	1.9281	48	chr14	unknown	gene	62276228	62292950	-	Dleu7	Dleu7	P18486	NM_173419	TSS2123
chr14	63154376	63154467	MACS2_peak_903	7	+	3.7639	4.6155	0.75855	77	chr14	unknown	gene	63122461	63142329	+	Ctsb	Ctsb	P15246	NM_007798	TSS22668
chr14	63154376	63154467	MACS2_peak_903	7	+	3.7639	4.6155	0.75855	77	chr14	unknown	gene	63182444	63193525	-	Neil2	Neil2	P25716	NM_201610	TSS536
chr14	63457346	63457437	MACS2_peak_904	13	+	4.51669	5.88074	1.3392	20	chr14	unknown	gene	63372836	63417187	-	Blk	Blk	P2481	NM_007549	TSS22246
chr14	63457346	63457437	MACS2_peak_904	13	+	4.51669	5.88074	1.3392	20	chr14	unknown	gene	63492346	63509092	-	Tdh	Tdh	P18821	NM_021480	TSS21421
chr14	64809272	64809363	MACS2_peak_905	13	+	4.51669	5.88074	1.3392	19	chr14	unknown	gene	64652530	64806296	+	Kif13b	Kif13b	P16782	NM_001081177	TSS7779
chr14	64809272	64809363	MACS2_peak_905	13	+	4.51669	5.88074	1.3392	19	chr14	unknown	gene	64822217	64949847	-	Hmbox1	Hmbox1	P1859	NM_177338	TSS13063
chr14	66725784	66725875	MACS2_peak_906	23	+	5.26947	7.21205	2.32792	48	chr14	unknown	gene	66344374	66361134	+	Stmn4	Stmn4	P14261	NM_019675	TSS19000
chr14	66725784	66725875	MACS2_peak_906	23	+	5.26947	7.21205	2.32792	48	chr14	unknown	gene	66802863	66868368	-	Dpysl2	Dpysl2	P5271	NM_009955	TSS20849
chr14	66869981	66870072	MACS2_peak_907	7	+	3.50214	4.07747	0.75855	47	chr14	unknown	gene	66868849	66869443	+	Gm5464	Gm5464	P26392	NM_001034881	TSS436
chr14	66869981	66870072	MACS2_peak_907	7	+	3.50214	4.07747	0.75855	47	chr14	unknown	gene	66911207	66917226	+	Pnma2	Pnma2	P12165	NM_175498	TSS17155
chr14	67061267	67061389	MACS2_peak_908	13	+	4.36967	5.5648	1.3392	45	chr14	unknown	gene	66985239	67008784	-	Bnip3l	Bnip3l	P1113	NM_009761	TSS24941
chr14	67061267	67061389	MACS2_peak_908	13	+	4.36967	5.5648	1.3392	45	chr14	unknown	gene	67233291	67428122	+	Ebf2	Ebf2	P13855	NM_001276387	TSS9776
chr14	67586794	67586885	MACS2_peak_909	23	+	5.26947	7.21205	2.32792	51	chr14	unknown	gene	67233291	67428122	+	Ebf2	Ebf2	P13855	NM_001276387	TSS9776
chr14	67586794	67586885	MACS2_peak_909	23	+	5.26947	7.21205	2.32792	51	chr14	unknown	gene	67676353	67715841	-	Cdca2	Cdca2	P20992	NM_175384	TSS25377
chr14	68317424	68317515	MACS2_peak_910	13	+	4.51669	5.88074	1.3392	23	chr14	unknown	gene	68123751	68131371	+	A230070E04Rik	A230070E04Rik		NR_045897	TSS12270
chr14	68317424	68317515	MACS2_peak_910	13	+	4.51669	5.88074	1.3392	23	chr14	unknown	gene	68497336	68533675	-	Adam7	Adam7	P17002	NM_007402	TSS7995
chr14	68591447	68591603	MACS2_peak_911	21	+	5.13196	6.91269	2.19729	51	chr14	unknown	gene	68563386	68582046	-	Adamdec1	Adamdec1	P23046	NM_021475	TSS26955
chr14	68591447	68591603	MACS2_peak_911	21	+	5.13196	6.91269	2.19729	51	chr14	unknown	gene	68604997	68655690	-	Adam28	Adam28		NR_102399	TSS3398
chr14	68819844	68820008	MACS2_peak_912	13	+	4.36967	5.5648	1.3392	51	chr14	unknown	gene	68604997	68655690	-	Adam28	Adam28		NR_102399	TSS3398
chr14	68819844	68820008	MACS2_peak_912	13	+	4.36967	5.5648	1.3392	51	chr14	unknown	gene	69029288	69038503	+	Stc1	Stc1	P22489	NM_009285	TSS5686
chr14	68948832	68948923	MACS2_peak_913	13	+	4.39883	5.62577	1.3392	30	chr14	unknown	gene	68604997	68655690	-	Adam28	Adam28		NR_102399	TSS3398
chr14	68948832	68948923	MACS2_peak_913	13	+	4.39883	5.62577	1.3392	30	chr14	unknown	gene	69029288	69038503	+	Stc1	Stc1	P22489	NM_009285	TSS5686
chr14	69231150	69231241	MACS2_peak_914	7	+	3.39397	3.87422	0.75855	64	chr14	unknown	gene	69190691	69192248	+	Nkx3-1	Nkx3-1	P18628	NM_010921	TSS2408
chr14	69231150	69231241	MACS2_peak_914	7	+	3.39397	3.87422	0.75855	64	chr14	unknown	gene	69241850	69284941	-	Slc25a37	Slc25a37	P12258	NM_026331	TSS4878
chr14	70748029	70748149	MACS2_peak_915	7	+	3.43643	3.95288	0.75855	75	chr14	unknown	gene	70647301	70653084	-	Npm2	Npm2	P1553	NM_181345	TSS2322
chr14	70748029	70748149	MACS2_peak_915	7	+	3.43643	3.95288	0.75855	75	chr14	unknown	gene	70774380	70778073	+	Dok2	Dok2	P21410	NM_010071	TSS10177
chr14	72603371	72603462	MACS2_peak_916	13	+	4.25683	5.33568	1.3392	51	chr14	unknown	gene	71856708	71920438	+	4930434J06Rik	4930434J06Rik		NR_046274	TSS3268
chr14	72603371	72603462	MACS2_peak_916	13	+	4.25683	5.33568	1.3392	51	chr14	unknown	gene	73025602	73026890	+	Gm9199	Gm9199		NR_027860	TSS8021
chr14	74996979	74997070	MACS2_peak_917	23	+	5.26947	7.21205	2.32792	41	chr14	unknown	gene	74975085	74987104	+	Gm4278	Gm4278		NR_046078	TSS20122
chr14	74996979	74997070	MACS2_peak_917	23	+	5.26947	7.21205	2.32792	41	chr14	unknown	gene	75004109	75388146	-	Mir466f-3	Mir466f-3		NR_030568	TSS13076
chr14	75050155	75050246	MACS2_peak_918	7	+	3.7639	4.6155	0.75855	5	chr14	unknown	gene	52069314	75001122	+	Snord58b	Snord58b		NR_028552	TSS22879
chr14	75050155	75050246	MACS2_peak_918	7	+	3.7639	4.6155	0.75855	5	chr14	unknown	gene	75084302	75130883	-	Lrrc63	Lrrc63	P21550	NM_027581	TSS25720
chr14	76147019	76147138	MACS2_peak_919	13	+	4.28449	5.39087	1.3392	89	chr14	unknown	gene	76110890	76134902	+	Nufip1	Nufip1	P9239	NM_013745	TSS22142
chr14	76147019	76147138	MACS2_peak_919	13	+	4.28449	5.39087	1.3392	89	chr14	unknown	gene	76415820	76506674	+	Tsc22d1	Tsc22d1	P20917	NM_207652	TSS19275
chr14	77358085	77358179	MACS2_peak_920	13	+	4.39883	5.62577	1.3392	18	chr14	unknown	gene	77036771	77111604	+	Ccdc122	Ccdc122	P11390	NM_175369	TSS15016
chr14	77358085	77358179	MACS2_peak_920	13	+	4.39883	5.62577	1.3392	18	chr14	unknown	gene	77479482	77506868	-	Gm6994	Gm6994		NR_033141	TSS13834
chr14	77747093	77747184	MACS2_peak_921	13	+	4.31251	5.44742	1.3392	38	chr14	unknown	gene	77156762	77720944	+	Enox1	Enox1	P18427	NM_172813	TSS26326
chr14	77747093	77747184	MACS2_peak_921	13	+	4.31251	5.44742	1.3392	38	chr14	unknown	gene	77793944	77798864	-	Gm1587	Gm1587	P22965	NM_001033440	TSS3975
chr14	78086679	78086770	MACS2_peak_922	7	+	3.71526	4.50968	0.75855	41	chr14	unknown	gene	77904238	78001979	+	Epsti1	Epsti1	P13172	NM_029495	TSS5187
chr14	78086679	78086770	MACS2_peak_922	7	+	3.71526	4.50968	0.75855	41	chr14	unknown	gene	78191372	78191478	-	Mir1971	Mir1971		NR_035499	TSS18743
chr14	78237382	78237501	MACS2_peak_923	19	+	4.99857	6.6367	1.97891	83	chr14	unknown	gene	78191372	78191478	-	Mir1971	Mir1971		NR_035499	TSS18743
chr14	78237382	78237501	MACS2_peak_923	19	+	4.99857	6.6367	1.97891	83	chr14	unknown	gene	78277445	78307889	-	Tnfsf11	Tnfsf11	P10991	NM_011613	TSS2491
chr14	80566008	80566099	MACS2_peak_924	23	+	5.26947	7.21205	2.32792	71	chr14	unknown	gene	80000301	80021930	+	Olfm4	Olfm4	P6447	NM_001030294	TSS3303
chr14	80566008	80566099	MACS2_peak_924	23	+	5.26947	7.21205	2.32792	71	chr14	unknown	gene	84443562	84533557	+	Pcdh17	Pcdh17	P25816	NM_001013753	TSS21832
chr14	81190044	81190135	MACS2_peak_925	12	+	4.20256	5.22909	1.28062	69	chr14	unknown	gene	80000301	80021930	+	Olfm4	Olfm4	P6447	NM_001030294	TSS3303
chr14	81190044	81190135	MACS2_peak_925	12	+	4.20256	5.22909	1.28062	69	chr14	unknown	gene	84443562	84533557	+	Pcdh17	Pcdh17	P25816	NM_001013753	TSS21832
chr14	81808266	81808357	MACS2_peak_926	13	+	4.51669	5.88074	1.3392	24	chr14	unknown	gene	80000301	80021930	+	Olfm4	Olfm4	P6447	NM_001030294	TSS3303
chr14	81808266	81808357	MACS2_peak_926	13	+	4.51669	5.88074	1.3392	24	chr14	unknown	gene	84443562	84533557	+	Pcdh17	Pcdh17	P25816	NM_001013753	TSS21832
chr14	82032489	82032621	MACS2_peak_927	20	+	5.03127	6.70315	2.03091	57	chr14	unknown	gene	80000301	80021930	+	Olfm4	Olfm4	P6447	NM_001030294	TSS3303
chr14	82032489	82032621	MACS2_peak_927	20	+	5.03127	6.70315	2.03091	57	chr14	unknown	gene	84443562	84533557	+	Pcdh17	Pcdh17	P25816	NM_001013753	TSS21832
chr14	83055042	83055133	MACS2_peak_928	21	+	5.09795	6.84106	2.13796	12	chr14	unknown	gene	80000301	80021930	+	Olfm4	Olfm4	P6447	NM_001030294	TSS3303
chr14	83055042	83055133	MACS2_peak_928	21	+	5.09795	6.84106	2.13796	12	chr14	unknown	gene	84443562	84533557	+	Pcdh17	Pcdh17	P25816	NM_001013753	TSS21832
chr14	84886720	84886811	MACS2_peak_929	18	+	4.93444	6.50843	1.87805	8	chr14	unknown	gene	84443562	84533557	+	Pcdh17	Pcdh17	P25816	NM_001013753	TSS21832
chr14	84886720	84886811	MACS2_peak_929	18	+	4.93444	6.50843	1.87805	8	chr14	unknown	gene	86245969	86262042	+	4930529K09Rik	4930529K09Rik		NR_040457	TSS5832
chr14	84955820	84955911	MACS2_peak_930	7	+	3.54736	4.16538	0.75855	24	chr14	unknown	gene	84443562	84533557	+	Pcdh17	Pcdh17	P25816	NM_001013753	TSS21832
chr14	84955820	84955911	MACS2_peak_930	7	+	3.54736	4.16538	0.75855	24	chr14	unknown	gene	86245969	86262042	+	4930529K09Rik	4930529K09Rik		NR_040457	TSS5832
chr14	84994572	84994663	MACS2_peak_931	23	+	5.26947	7.21205	2.32792	55	chr14	unknown	gene	84443562	84533557	+	Pcdh17	Pcdh17	P25816	NM_001013753	TSS21832
chr14	84994572	84994663	MACS2_peak_931	23	+	5.26947	7.21205	2.32792	55	chr14	unknown	gene	86245969	86262042	+	4930529K09Rik	4930529K09Rik		NR_040457	TSS5832
chr14	85945074	85945278	MACS2_peak_932	15	+	4.72239	6.10186	1.53456	40	chr14	unknown	gene	84443562	84533557	+	Pcdh17	Pcdh17	P25816	NM_001013753	TSS21832
chr14	85945074	85945278	MACS2_peak_932	15	+	4.72239	6.10186	1.53456	40	chr14	unknown	gene	86245969	86262042	+	4930529K09Rik	4930529K09Rik		NR_040457	TSS5832
chr14	86207818	86207924	MACS2_peak_933	13	+	4.48867	5.81883	1.3392	89	chr14	unknown	gene	84443562	84533557	+	Pcdh17	Pcdh17	P25816	NM_001013753	TSS21832
chr14	86207818	86207924	MACS2_peak_933	13	+	4.48867	5.81883	1.3392	89	chr14	unknown	gene	86245969	86262042	+	4930529K09Rik	4930529K09Rik		NR_040457	TSS5832
chr14	86427263	86427354	MACS2_peak_934	7	+	3.59376	4.25757	0.75855	74	chr14	unknown	gene	86245969	86262042	+	4930529K09Rik	4930529K09Rik		NR_040457	TSS5832
chr14	86427263	86427354	MACS2_peak_934	7	+	3.59376	4.25757	0.75855	74	chr14	unknown	gene	86656322	87141114	-	Diap3	Diap3	P15021	NM_019670	TSS11048
chr14	86730160	86730312	MACS2_peak_935	7	+	3.39397	3.87422	0.75855	40	chr14	unknown	gene	86245969	86262042	+	4930529K09Rik	4930529K09Rik		NR_040457	TSS5832
chr14	86730160	86730312	MACS2_peak_935	7	+	3.39397	3.87422	0.75855	40	chr14	unknown	gene	87416582	87545508	+	Tdrd3	Tdrd3	P2319	NM_001253755	TSS10078
chr14	86779023	86779170	MACS2_peak_936	35	+	6.02225	8.60076	3.58294	77	chr14	unknown	gene	86245969	86262042	+	4930529K09Rik	4930529K09Rik		NR_040457	TSS5832
chr14	86779023	86779170	MACS2_peak_936	35	+	6.02225	8.60076	3.58294	77	chr14	unknown	gene	87416582	87545508	+	Tdrd3	Tdrd3	P2319	NM_001253755	TSS10078
chr14	87017878	87018015	MACS2_peak_937	7	+	3.54736	4.16538	0.75855	48	chr14	unknown	gene	86245969	86262042	+	4930529K09Rik	4930529K09Rik		NR_040457	TSS5832
chr14	87017878	87018015	MACS2_peak_937	7	+	3.54736	4.16538	0.75855	48	chr14	unknown	gene	87416582	87545508	+	Tdrd3	Tdrd3	P2319	NM_001253755	TSS10078
chr14	89196230	89196321	MACS2_peak_938	7	+	3.54736	4.16538	0.75855	12	chr14	unknown	gene	88464746	88471396	-	Pcdh20	Pcdh20	P4044	NM_178685	TSS7345
chr14	89196230	89196321	MACS2_peak_938	7	+	3.54736	4.16538	0.75855	12	chr14	unknown	gene	89896223	89899447	+	Gm5088	Gm5088		NR_002862	TSS13589
chr14	89940970	89941061	MACS2_peak_939	13	+	4.51669	5.88074	1.3392	23	chr14	unknown	gene	89896223	89899447	+	Gm5088	Gm5088		NR_002862	TSS13589
chr14	89940970	89941061	MACS2_peak_939	13	+	4.51669	5.88074	1.3392	23	chr14	unknown	gene	90126890	90269760	+	4930474H20Rik	4930474H20Rik		NR_045712	TSS3637
chr14	90221173	90221264	MACS2_peak_940	15	+	4.75156	6.15633	1.58089	43	chr14	unknown	gene	89896223	89899447	+	Gm5088	Gm5088		NR_002862	TSS13589
chr14	90221173	90221264	MACS2_peak_940	15	+	4.75156	6.15633	1.58089	43	chr14	unknown	gene	93013699	93890122	-	Pcdh9	Pcdh9	P14449	NM_001271800	TSS20824
chr14	90235556	90235647	MACS2_peak_941	13	+	4.51669	5.88074	1.3392	8	chr14	unknown	gene	89896223	89899447	+	Gm5088	Gm5088		NR_002862	TSS13589
chr14	90235556	90235647	MACS2_peak_941	13	+	4.51669	5.88074	1.3392	8	chr14	unknown	gene	93013699	93890122	-	Pcdh9	Pcdh9	P14449	NM_001271800	TSS20824
chr14	92324980	92325071	MACS2_peak_942	13	+	4.34091	5.50537	1.3392	28	chr14	unknown	gene	90126890	90269760	+	4930474H20Rik	4930474H20Rik		NR_045712	TSS3637
chr14	92324980	92325071	MACS2_peak_942	13	+	4.34091	5.50537	1.3392	28	chr14	unknown	gene	93013699	93890122	-	Pcdh9	Pcdh9	P14449	NM_001271800	TSS20824
chr14	93244249	93244347	MACS2_peak_943	19	+	4.9663	6.57181	1.9281	48	chr14	unknown	gene	90126890	90269760	+	4930474H20Rik	4930474H20Rik		NR_045712	TSS3637
chr14	93244249	93244347	MACS2_peak_943	19	+	4.9663	6.57181	1.9281	48	chr14	unknown	gene	95881265	95882633	+	4921530L21Rik	4921530L21Rik	P26368	NM_025733	TSS10909
chr14	93885342	93885433	MACS2_peak_944	10	+	4.07277	4.98245	1.08567	79	chr14	unknown	gene	90126890	90269760	+	4930474H20Rik	4930474H20Rik		NR_045712	TSS3637
chr14	93885342	93885433	MACS2_peak_944	10	+	4.07277	4.98245	1.08567	79	chr14	unknown	gene	95881265	95882633	+	4921530L21Rik	4921530L21Rik	P26368	NM_025733	TSS10909
chr14	95016599	95016690	MACS2_peak_945	21	+	5.13196	6.91269	2.19729	33	chr14	unknown	gene	93013699	93890122	-	Pcdh9	Pcdh9	P14449	NM_001271800	TSS20824
chr14	95016599	95016690	MACS2_peak_945	21	+	5.13196	6.91269	2.19729	33	chr14	unknown	gene	95881265	95882633	+	4921530L21Rik	4921530L21Rik	P26368	NM_025733	TSS10909
chr14	95662463	95662554	MACS2_peak_946	13	+	4.51669	5.88074	1.3392	84	chr14	unknown	gene	93013699	93890122	-	Pcdh9	Pcdh9	P14449	NM_001271800	TSS20824
chr14	95662463	95662554	MACS2_peak_946	13	+	4.51669	5.88074	1.3392	84	chr14	unknown	gene	95881265	95882633	+	4921530L21Rik	4921530L21Rik	P26368	NM_025733	TSS10909
chr14	95853269	95853420	MACS2_peak_947	49	+	6.77503	10.0402	4.94691	69	chr14	unknown	gene	93013699	93890122	-	Pcdh9	Pcdh9	P14449	NM_001271800	TSS20824
chr14	95853269	95853420	MACS2_peak_947	49	+	6.77503	10.0402	4.94691	69	chr14	unknown	gene	95881265	95882633	+	4921530L21Rik	4921530L21Rik	P26368	NM_025733	TSS10909
chr14	96574343	96574456	MACS2_peak_948	13	+	4.42837	5.68838	1.3392	77	chr14	unknown	gene	96105264	96518317	-	Klhl1	Klhl1	P4730	NM_053105	TSS12228
chr14	96574343	96574456	MACS2_peak_948	13	+	4.42837	5.68838	1.3392	77	chr14	unknown	gene	97786845	98169309	-	Dach1	Dach1	P3523	NM_001038610	TSS14743
chr14	97052474	97052565	MACS2_peak_949	7	+	3.47996	4.03501	0.75855	67	chr14	unknown	gene	96105264	96518317	-	Klhl1	Klhl1	P4730	NM_053105	TSS12228
chr14	97052474	97052565	MACS2_peak_949	7	+	3.47996	4.03501	0.75855	67	chr14	unknown	gene	97786845	98169309	-	Dach1	Dach1	P3523	NM_001038610	TSS14743
chr14	97138149	97138240	MACS2_peak_950	13	+	4.51669	5.88074	1.3392	40	chr14	unknown	gene	96105264	96518317	-	Klhl1	Klhl1	P4730	NM_053105	TSS12228
chr14	97138149	97138240	MACS2_peak_950	13	+	4.51669	5.88074	1.3392	40	chr14	unknown	gene	97786845	98169309	-	Dach1	Dach1	P3523	NM_001038610	TSS14743
chr14	97333333	97333424	MACS2_peak_951	12	+	4.14966	5.12722	1.204	77	chr14	unknown	gene	96105264	96518317	-	Klhl1	Klhl1	P4730	NM_053105	TSS12228
chr14	97333333	97333424	MACS2_peak_951	12	+	4.14966	5.12722	1.204	77	chr14	unknown	gene	97786845	98169309	-	Dach1	Dach1	P3523	NM_001038610	TSS14743
chr14	98771748	98771839	MACS2_peak_952	23	+	5.26947	7.21205	2.32792	19	chr14	unknown	gene	97786845	98169309	-	Dach1	Dach1	P3523	NM_001038610	TSS14743
chr14	98771748	98771839	MACS2_peak_952	23	+	5.26947	7.21205	2.32792	19	chr14	unknown	gene	99034543	99046063	-	Mzt1	Mzt1	P24657	NM_175245	TSS2949
chr14	100755631	100755722	MACS2_peak_953	21	+	5.09795	6.84106	2.13796	56	chr14	unknown	gene	99870639	100149764	-	Klf12	Klf12	P17746	NM_010636	TSS26738
chr14	100755631	100755722	MACS2_peak_953	21	+	5.09795	6.84106	2.13796	56	chr14	unknown	gene	101197689	101200069	-	Prr30	Prr30	P17028	NM_029680	TSS13545
chr14	100862534	100862638	MACS2_peak_954	23	+	5.26947	7.21205	2.32792	68	chr14	unknown	gene	99870639	100149764	-	Klf12	Klf12	P17746	NM_010636	TSS26738
chr14	100862534	100862638	MACS2_peak_954	23	+	5.26947	7.21205	2.32792	68	chr14	unknown	gene	101197689	101200069	-	Prr30	Prr30	P17028	NM_029680	TSS13545
chr14	100993730	100993821	MACS2_peak_955	28	+	5.63936	7.79234	2.86435	47	chr14	unknown	gene	99870639	100149764	-	Klf12	Klf12	P17746	NM_010636	TSS26738
chr14	100993730	100993821	MACS2_peak_955	28	+	5.63936	7.79234	2.86435	47	chr14	unknown	gene	101197689	101200069	-	Prr30	Prr30	P17028	NM_029680	TSS13545
chr14	102329653	102329747	MACS2_peak_956	23	+	5.36409	7.26321	2.37531	48	chr14	unknown	gene	101729927	101933918	+	Lmo7	Lmo7	P25502	NM_201529	TSS17991
chr14	102329653	102329747	MACS2_peak_956	23	+	5.36409	7.26321	2.37531	48	chr14	unknown	gene	102976580	102982440	-	Kctd12	Kctd12	P8609	NM_177715	TSS10350
chr14	102670164	102670255	MACS2_peak_957	13	+	4.51669	5.88074	1.3392	24	chr14	unknown	gene	101729927	101933918	+	Lmo7	Lmo7	P25502	NM_201529	TSS17991
chr14	102670164	102670255	MACS2_peak_957	13	+	4.51669	5.88074	1.3392	24	chr14	unknown	gene	102976580	102982440	-	Kctd12	Kctd12	P8609	NM_177715	TSS10350
chr14	103187908	103188099	MACS2_peak_958	33	+	5.90449	8.3414	3.37031	117	chr14	unknown	gene	103080238	103099509	-	Fbxl3	Fbxl3	P25913	NM_015822	TSS6951
chr14	103187908	103188099	MACS2_peak_958	33	+	5.90449	8.3414	3.37031	117	chr14	unknown	gene	103513340	103612399	+	Scel	Scel	P22559	NM_022886	TSS7944
chr14	103291931	103292022	MACS2_peak_959	10	+	4.07277	4.98245	1.08567	69	chr14	unknown	gene	103080238	103099509	-	Fbxl3	Fbxl3	P25913	NM_015822	TSS6951
chr14	103291931	103292022	MACS2_peak_959	10	+	4.07277	4.98245	1.08567	69	chr14	unknown	gene	103513340	103612399	+	Scel	Scel	P22559	NM_022886	TSS7944
chr14	103580638	103580729	MACS2_peak_960	13	+	4.51669	5.88074	1.3392	11	chr14	unknown	gene	103113410	103346517	-	Mycbp2	Mycbp2	P24575	NM_207215	TSS1765
chr14	103580638	103580729	MACS2_peak_960	13	+	4.51669	5.88074	1.3392	11	chr14	unknown	gene	103650242	103703911	+	Slain1	Slain1	P20477	NM_198014	TSS20726
chr14	103877759	103877850	MACS2_peak_961	29	+	5.68756	7.89979	2.96588	30	chr14	unknown	gene	103814614	103844476	-	Ednrb	Ednrb	P21634	NM_001276296	TSS16654
chr14	103877759	103877850	MACS2_peak_961	29	+	5.68756	7.89979	2.96588	30	chr14	unknown	gene	103977627	104027142	-	4930432J09Rik	4930432J09Rik		NR_045953	TSS6548
chr14	103899775	103899944	MACS2_peak_962	35	+	6.07165	8.598	3.58294	85	chr14	unknown	gene	103814614	103844476	-	Ednrb	Ednrb	P21634	NM_001276296	TSS16654
chr14	103899775	103899944	MACS2_peak_962	35	+	6.07165	8.598	3.58294	85	chr14	unknown	gene	103977627	104027142	-	4930432J09Rik	4930432J09Rik		NR_045953	TSS6548
chr14	105417699	105417790	MACS2_peak_963	18	+	4.90299	6.44649	1.82743	69	chr14	unknown	gene	105258672	105309298	+	Ndfip2	Ndfip2	P20016	NM_029561	TSS11577
chr14	105417699	105417790	MACS2_peak_963	18	+	4.90299	6.44649	1.82743	69	chr14	unknown	gene	105427558	105437716	+	5430440P10Rik	5430440P10Rik		NR_045859	TSS7342
chr14	105677515	105677606	MACS2_peak_964	17	+	4.87194	6.38592	1.77838	32	chr14	unknown	gene	105623641	105623770	-	Mir6390	Mir6390		NR_105814	TSS13854
chr14	105677515	105677606	MACS2_peak_964	17	+	4.87194	6.38592	1.77838	32	chr14	unknown	gene	105891946	105896819	-	Spry2	Spry2	P19077	NM_011897	TSS25949
chr14	105802327	105802418	MACS2_peak_965	16	+	4.811	6.2687	1.67914	46	chr14	unknown	gene	105623641	105623770	-	Mir6390	Mir6390		NR_105814	TSS13854
chr14	105802327	105802418	MACS2_peak_965	16	+	4.811	6.2687	1.67914	46	chr14	unknown	gene	105891946	105896819	-	Spry2	Spry2	P19077	NM_011897	TSS25949
chr14	106182474	106182565	MACS2_peak_966	13	+	4.22952	5.28177	1.31871	83	chr14	unknown	gene	106106197	106135862	+	Trim52	Trim52		NR_073203	TSS7264
chr14	106182474	106182565	MACS2_peak_966	13	+	4.22952	5.28177	1.31871	83	chr14	unknown	gene	106417186	106486520	-	1700128A07Rik	1700128A07Rik		NR_045938	TSS12527
chr14	106376902	106376993	MACS2_peak_967	11	+	4.09808	5.02969	1.12528	30	chr14	unknown	gene	106106197	106135862	+	Trim52	Trim52		NR_073203	TSS7264
chr14	106376902	106376993	MACS2_peak_967	11	+	4.09808	5.02969	1.12528	30	chr14	unknown	gene	106417186	106486520	-	1700128A07Rik	1700128A07Rik		NR_045938	TSS12527
chr14	106439914	106440005	MACS2_peak_968	22	+	5.16643	6.98622	2.25118	25	chr14	unknown	gene	106106197	106135862	+	Trim52	Trim52		NR_073203	TSS7264
chr14	106439914	106440005	MACS2_peak_968	22	+	5.16643	6.98622	2.25118	25	chr14	unknown	gene	108909988	108913277	-	Slitrk1	Slitrk1	P4075	NM_199065	TSS18315
chr14	106982871	106983013	MACS2_peak_969	13	+	4.36967	5.5648	1.3392	54	chr14	unknown	gene	106417186	106486520	-	1700128A07Rik	1700128A07Rik		NR_045938	TSS12527
chr14	106982871	106983013	MACS2_peak_969	13	+	4.36967	5.5648	1.3392	54	chr14	unknown	gene	108909988	108913277	-	Slitrk1	Slitrk1	P4075	NM_199065	TSS18315
chr14	108276897	108276988	MACS2_peak_970	20	+	5.06439	6.77124	2.08291	31	chr14	unknown	gene	106417186	106486520	-	1700128A07Rik	1700128A07Rik		NR_045938	TSS12527
chr14	108276897	108276988	MACS2_peak_970	20	+	5.06439	6.77124	2.08291	31	chr14	unknown	gene	108909988	108913277	-	Slitrk1	Slitrk1	P4075	NM_199065	TSS18315
chr14	109111863	109111965	MACS2_peak_971	10	+	4.04776	4.93617	1.04625	16	chr14	unknown	gene	108909988	108913277	-	Slitrk1	Slitrk1	P4075	NM_199065	TSS18315
chr14	109111863	109111965	MACS2_peak_971	10	+	4.04776	4.93617	1.04625	16	chr14	unknown	gene	109460229	109490814	+	Mir3964	Mir3964		NR_039542	TSS16332
chr14	109874044	109874192	MACS2_peak_972	23	+	5.26947	7.21205	2.32792	64	chr14	unknown	gene	109460229	109490814	+	Mir3964	Mir3964		NR_039542	TSS16332
chr14	109874044	109874192	MACS2_peak_972	23	+	5.26947	7.21205	2.32792	64	chr14	unknown	gene	110748577	110755149	-	Slitrk6	Slitrk6	P24208	NM_175499	TSS22542
chr14	110036511	110036640	MACS2_peak_973	61	+	7.43052	11.3079	6.16647	71	chr14	unknown	gene	109460229	109490814	+	Mir3964	Mir3964		NR_039542	TSS16332
chr14	110036511	110036640	MACS2_peak_973	61	+	7.43052	11.3079	6.16647	71	chr14	unknown	gene	110748577	110755149	-	Slitrk6	Slitrk6	P24208	NM_175499	TSS22542
chr14	110064259	110064497	MACS2_peak_974	7	+	3.69031	4.45654	0.75855	89	chr14	unknown	gene	109460229	109490814	+	Mir3964	Mir3964		NR_039542	TSS16332
chr14	110064259	110064497	MACS2_peak_974	7	+	3.69031	4.45654	0.75855	89	chr14	unknown	gene	110748577	110755149	-	Slitrk6	Slitrk6	P24208	NM_175499	TSS22542
chr14	110220403	110220494	MACS2_peak_975	31	+	5.78787	8.09442	3.14251	59	chr14	unknown	gene	109460229	109490814	+	Mir3964	Mir3964		NR_039542	TSS16332
chr14	110220403	110220494	MACS2_peak_975	31	+	5.78787	8.09442	3.14251	59	chr14	unknown	gene	110748577	110755149	-	Slitrk6	Slitrk6	P24208	NM_175499	TSS22542
chr14	112438600	112438718	MACS2_peak_976	35	+	6.02225	8.60076	3.58294	75	chr14	unknown	gene	112021429	112058438	+	Mir466	Mir466		NR_030150	TSS1736
chr14	112438600	112438718	MACS2_peak_976	35	+	6.02225	8.60076	3.58294	75	chr14	unknown	gene	114831964	114861327	+	4930524C18Rik	4930524C18Rik		NR_045661	TSS11682
chr14	114051528	114051682	MACS2_peak_977	13	+	4.28449	5.39087	1.3392	68	chr14	unknown	gene	112021429	112058438	+	Mir466	Mir466		NR_030150	TSS1736
chr14	114051528	114051682	MACS2_peak_977	13	+	4.28449	5.39087	1.3392	68	chr14	unknown	gene	114831964	114861327	+	4930524C18Rik	4930524C18Rik		NR_045661	TSS11682
chr14	114837702	114837795	MACS2_peak_978	15	+	4.75156	6.15633	1.58089	14	chr14	unknown	gene	112021429	112058438	+	Mir466	Mir466		NR_030150	TSS1736
chr14	114837702	114837795	MACS2_peak_978	15	+	4.75156	6.15633	1.58089	14	chr14	unknown	gene	114940224	114945948	-	1700100I10Rik	1700100I10Rik		NR_126551	TSS9173
chr14	115529253	115529344	MACS2_peak_979	19	+	4.9663	6.57181	1.9281	25	chr14	unknown	gene	115396550	115409552	-	4930505G20Rik	4930505G20Rik		NR_045761	TSS16637
chr14	115529253	115529344	MACS2_peak_979	19	+	4.9663	6.57181	1.9281	25	chr14	unknown	gene	116925296	117975086	+	Gpc6	Gpc6	P11819	NM_001079844	TSS17675
chr14	116726358	116726501	MACS2_peak_980	7	+	3.71526	4.50968	0.75855	83	chr14	unknown	gene	115092214	116524437	+	Gpc5	Gpc5	P21154	NM_175500	TSS12123
chr14	116726358	116726501	MACS2_peak_980	7	+	3.71526	4.50968	0.75855	83	chr14	unknown	gene	116925296	117975086	+	Gpc6	Gpc6	P11819	NM_001079844	TSS17675
chr14	117332615	117332706	MACS2_peak_981	7	+	3.37314	3.83612	0.75855	59	chr14	unknown	gene	115092214	116524437	+	Gpc5	Gpc5	P21154	NM_175500	TSS12123
chr14	117332615	117332706	MACS2_peak_981	7	+	3.37314	3.83612	0.75855	59	chr14	unknown	gene	117953742	117953847	-	Mir6239	Mir6239		NR_105747	TSS1974
chr14	117711522	117711646	MACS2_peak_982	17	+	4.87194	6.38592	1.77838	74	chr14	unknown	gene	115092214	116524437	+	Gpc5	Gpc5	P21154	NM_175500	TSS12123
chr14	117711522	117711646	MACS2_peak_982	17	+	4.87194	6.38592	1.77838	74	chr14	unknown	gene	117953742	117953847	-	Mir6239	Mir6239		NR_105747	TSS1974
chr14	118787796	118787887	MACS2_peak_983	13	+	4.51669	5.88074	1.3392	54	chr14	unknown	gene	118482691	118706109	-	Abcc4	Abcc4	P11922	NM_001163675	TSS5299
chr14	118787796	118787887	MACS2_peak_983	13	+	4.51669	5.88074	1.3392	54	chr14	unknown	gene	118875519	118925470	-	Dzip1	Dzip1	P20122	NM_025943	TSS2049
chr14	118851742	118851835	MACS2_peak_984	23	+	5.26947	7.21205	2.32792	79	chr14	unknown	gene	118482691	118706109	-	Abcc4	Abcc4	P11922	NM_001163675	TSS5299
chr14	118851742	118851835	MACS2_peak_984	23	+	5.26947	7.21205	2.32792	79	chr14	unknown	gene	118875519	118925470	-	Dzip1	Dzip1	P20122	NM_025943	TSS2049
chr14	118974488	118974579	MACS2_peak_985	12	+	4.20256	5.22909	1.28062	19	chr14	unknown	gene	118875519	118925470	-	Dzip1	Dzip1	P20122	NM_025943	TSS2049
chr14	118974488	118974579	MACS2_peak_985	12	+	4.20256	5.22909	1.28062	19	chr14	unknown	gene	118984984	119099341	-	Uggt2	Uggt2	P11593	NM_001081252	TSS14530
chr14	119204616	119204707	MACS2_peak_986	13	+	4.51669	5.88074	1.3392	42	chr14	unknown	gene	118984984	119099341	-	Uggt2	Uggt2	P11593	NM_001081252	TSS14530
chr14	119204616	119204707	MACS2_peak_986	13	+	4.51669	5.88074	1.3392	42	chr14	unknown	gene	119749226	119751564	+	1700006F04Rik	1700006F04Rik		NR_045621	TSS9258
chr14	119429001	119429092	MACS2_peak_987	13	+	4.31251	5.44742	1.3392	13	chr14	unknown	gene	118984984	119099341	-	Uggt2	Uggt2	P11593	NM_001081252	TSS14530
chr14	119429001	119429092	MACS2_peak_987	13	+	4.31251	5.44742	1.3392	13	chr14	unknown	gene	119749226	119751564	+	1700006F04Rik	1700006F04Rik		NR_045621	TSS9258
chr14	120705423	120705572	MACS2_peak_988	40	+	6.30384	9.04635	4.00347	64	chr14	unknown	gene	120478460	120503838	+	Rap2a	Rap2a	P24113	NM_029519	TSS15375
chr14	120705423	120705572	MACS2_peak_988	40	+	6.30384	9.04635	4.00347	64	chr14	unknown	gene	120911193	120946805	+	Ipo5	Ipo5	P9948	NM_023579	TSS10842
chr14	120720968	120721086	MACS2_peak_989	7	+	3.59376	4.25757	0.75855	30	chr14	unknown	gene	120478460	120503838	+	Rap2a	Rap2a	P24113	NM_029519	TSS15375
chr14	120720968	120721086	MACS2_peak_989	7	+	3.59376	4.25757	0.75855	30	chr14	unknown	gene	120911193	120946805	+	Ipo5	Ipo5	P9948	NM_023579	TSS10842
chr14	121330334	121330434	MACS2_peak_990	23	+	5.26947	7.21205	2.32792	55	chr14	unknown	gene	121035573	121282391	+	Farp1	Farp1	P9893	NM_134082	TSS12656
chr14	121330334	121330434	MACS2_peak_990	23	+	5.26947	7.21205	2.32792	55	chr14	unknown	gene	121459620	121505222	-	Slc15a1	Slc15a1	P17602	NM_053079	TSS10852
chr14	122371163	122371254	MACS2_peak_991	20	+	5.03127	6.70315	2.03091	20	chr14	unknown	gene	122229904	122233638	-	1700108J01Rik	1700108J01Rik		NR_015532	TSS15893
chr14	122371163	122371254	MACS2_peak_991	20	+	5.03127	6.70315	2.03091	20	chr14	unknown	gene	122459159	122465317	-	Zic5	Zic5	P25427	NM_022987	TSS8336
chr14	122509146	122509237	MACS2_peak_992	13	+	4.25683	5.33568	1.3392	23	chr14	unknown	gene	122475383	122479243	+	Zic2	Zic2	P7712	NM_009574	TSS1865
chr14	122509146	122509237	MACS2_peak_992	13	+	4.25683	5.33568	1.3392	23	chr14	unknown	gene	122534327	122889555	+	Pcca	Pcca	P12108	NM_144844	TSS20274
chr14	124371656	124371747	MACS2_peak_993	13	+	4.51669	5.88074	1.3392	30	chr14	unknown	gene	123987634	124015684	+	1700024B18Rik	1700024B18Rik		NR_045479	TSS9111
chr15	3526962	3527104	MACS2_peak_994	11	+	4.12371	5.07793	1.16524	82	chr15	unknown	gene	3280626	3303526	-	Ccdc152	Ccdc152	P21181	NM_001166063	TSS14111
chr15	3526962	3527104	MACS2_peak_994	11	+	4.12371	5.07793	1.16524	82	chr15	unknown	gene	3963563	3979424	-	Fbxo4	Fbxo4	P23605	NM_134099	TSS2309
chr15	3988022	3988161	MACS2_peak_995	13	+	4.22952	5.28177	1.31871	65	chr15	unknown	gene	3963563	3979424	-	Fbxo4	Fbxo4	P23605	NM_134099	TSS2309
chr15	3988022	3988161	MACS2_peak_995	13	+	4.22952	5.28177	1.31871	65	chr15	unknown	gene	3996038	4015858	+	A630020A06	A630020A06		NR_045740	TSS10991
chr15	6424867	6424958	MACS2_peak_996	7	+	3.54736	4.16538	0.75855	12	chr15	unknown	gene	5496317	5594983	+	5430437J10Rik	5430437J10Rik		NR_045274	TSS16104
chr15	6424867	6424958	MACS2_peak_996	7	+	3.54736	4.16538	0.75855	12	chr15	unknown	gene	6445332	6498476	+	C9	C9	P5425	NM_013485	TSS4586
chr15	6548485	6548576	MACS2_peak_997	13	+	4.28449	5.39087	1.3392	69	chr15	unknown	gene	6445332	6498476	+	C9	C9	P5425	NM_013485	TSS4586
chr15	6548485	6548576	MACS2_peak_997	13	+	4.28449	5.39087	1.3392	69	chr15	unknown	gene	6579846	6663172	+	Fyb	Fyb	P5495	NM_001278269	TSS24300
chr15	6670050	6670141	MACS2_peak_998	7	+	3.7639	4.6155	0.75855	19	chr15	unknown	gene	6579846	6663172	+	Fyb	Fyb	P5495	NM_001278269	TSS24300
chr15	6670050	6670141	MACS2_peak_998	7	+	3.7639	4.6155	0.75855	19	chr15	unknown	gene	6708380	6796236	+	Rictor	Rictor	P19559	NM_030168	TSS4787
chr15	6703558	6703649	MACS2_peak_999	7	+	3.57041	4.21091	0.75855	25	chr15	unknown	gene	6579846	6663172	+	Fyb	Fyb	P5495	NM_001278269	TSS24300
chr15	6703558	6703649	MACS2_peak_999	7	+	3.57041	4.21091	0.75855	25	chr15	unknown	gene	6708380	6796236	+	Rictor	Rictor	P19559	NM_030168	TSS4787
chr15	7234766	7234857	MACS2_peak_1000	7	+	3.7639	4.6155	0.75855	5	chr15	unknown	gene	7129571	7191169	+	Lifr	Lifr	P12094	NM_001113386	TSS15010
chr15	7234766	7234857	MACS2_peak_1000	7	+	3.7639	4.6155	0.75855	5	chr15	unknown	gene	7810047	7834832	+	Gdnf	Gdnf	P8002	NM_001301332	TSS5375
[truncated: 3,945 more rows]

## Sheet: Table S2 - GO biol. processes
Table S2. Functional annotation of enriched TBX2 ChIP-seq peaks.
Shown are gene enrichments determined by GREAT and associated with TBX2 ChIP peaks in clusters with annotated biological processes sorted by –log10 binomial p-value.
GO - Biological Processes
# Term Name	Binom Rank	Binom Raw P-Value	Binom FDR Q-Val	Binom Fold Enrichment	Binom Observed Region Hits	Binom Region Set Coverage	Hyper Rank	Hyper FDR Q-Val	Hyper Fold Enrichment	Hyper Observed Gene Hits	Hyper Total Genes	Hyper Gene Set Coverage
spleen development	60	7.39167e-6	1.61262e-3	2.1829	40	1.32%	401	1.55456e-3	2.6365	18	45	0.55%
positive regulation of Ras protein signal transduction	69	8.95426e-6	1.69871e-3	2.0973	43	1.42%	510	6.02107e-3	2.3728	18	50	0.55%
positive regulation of DNA replication	79	1.31358e-5	2.17655e-3	2.1762	38	1.26%	364	6.84036e-4	2.5632	21	54	0.65%
cellular response to vitamin D	95	2.44237e-5	3.36533e-3	2.6612	24	0.79%	619	1.51980e-2	3.8449	7	12	0.22%
cellular response to vitamin	97	2.81310e-5	3.79623e-3	2.4706	27	0.89%	647	1.84477e-2	3.1221	9	19	0.28%
negative regulation of stress fiber assembly	187	2.52657e-4	1.76860e-2	2.4957	20	0.66%	712	2.96011e-2	2.7463	10	24	0.31%
specification of animal organ identity	201	3.18392e-4	2.07351e-2	2.1570	26	0.86%	489	4.66036e-3	3.7075	9	16	0.28%
nephric duct morphogenesis	218	4.07560e-4	2.44723e-2	2.1980	24	0.79%	619	1.51980e-2	3.8449	7	12	0.22%
cardiac right ventricle morphogenesis	223	4.67781e-4	2.74586e-2	2.0676	27	0.89%	647	1.84477e-2	3.1221	9	19	0.28%
Roundabout signaling pathway	258	7.43845e-4	3.77400e-2	2.4092	18	0.60%	677	2.48674e-2	4.7080	5	7	0.15%
atrioventricular canal development	273	8.55612e-4	4.10255e-2	2.8657	13	0.43%	813	4.83056e-2	4.1195	5	8	0.15%
regulation of epithelial cell proliferation involved in lung morphogenesis	302	1.11352e-3	4.82647e-2	2.3227	18	0.60%	611	1.44242e-2	4.3941	6	9	0.18%
The test set of 3,025 genomic regions picked 3,246 genes (15%) of all 21,395 genes.
GO Biological Process has 13,090 terms covering 17,925 (84%) of all 21,395 genes.	13,090 ontology terms were tested (100%) using an annotation count range of [1, 1000].
GREAT version 4.0.4
Species assembly: mm10
Association rule: Basal+extension: 5000 bp upstream, 1000 bp downstream, 1000000 bp max extension, curated regulatory domains included

## Sheet: Table S3 - GO mouse phenotype
Table S3. Functional annotation of enriched TBX2 ChIP-seq peaks.
Shown are gene enrichments determined by GREAT and associated with TBX2 ChIP peaks in clusters with annotated mouse phenotypes sorted by –log10 binomial p-value.
GO - Mouse Phenotype
# Term Name	Binom Rank	Binom Raw P-Value	Binom FDR Q-Val	Binom Fold Enrichment	Binom Observed Region Hits	Binom Region Set Coverage	Hyper Rank	Hyper FDR Q-Val	Hyper Fold Enrichment	Hyper Observed Gene Hits	Hyper Total Genes	Hyper Gene Set Coverage
abnormal pulmonary trunk morphology	18	3.67439e-7	1.95457e-4	2.9352	30	0.99%	334	3.11254e-4	4.0279	11	18	0.34%
dilated respiratory conducting tubes	20	5.35948e-7	2.56585e-4	2.4738	39	1.29%	264	5.22476e-5	3.8449	14	24	0.43%
abnormal primordial germ cell proliferation	23	7.19912e-7	2.99703e-4	4.1642	18	0.60%	668	1.03015e-2	3.8449	7	12	0.22%
interdigital webbing	25	1.14190e-6	4.37349e-4	2.4285	38	1.26%	249	2.73371e-5	3.6365	16	29	0.49%
abnormal digit development	33	3.08635e-6	8.95510e-4	2.1282	46	1.52%	195	4.04855e-6	3.4690	20	38	0.62%
abnormal epaxial muscle morphology	40	4.93022e-6	1.18017e-3	3.3376	20	0.66%	655	9.84215e-3	4.3941	6	9	0.18%
dilated esophagus	91	3.50163e-5	3.68441e-3	2.9019	20	0.66%	896	3.00625e-2	3.5952	6	11	0.18%
abnormal esophagus development	94	3.93148e-5	4.00468e-3	2.8773	20	0.66%	655	9.84215e-3	4.3941	6	9	0.18%
abnormal otic vesicle development	99	4.57307e-5	4.42295e-3	2.2772	30	0.99%	785	1.96389e-2	2.7463	10	24	0.31%
abnormal tympanic membrane morphology	111	8.06820e-5	6.95973e-3	2.6493	21	0.69%	772	1.81914e-2	3.9547	6	10	0.18%
decreased cochlear coiling	146	1.65556e-4	1.08575e-2	2.0556	32	1.06%	403	1.01289e-3	3.6252	11	20	0.34%
abnormal myometrium morphology	150	2.00801e-4	1.28178e-2	2.2248	26	0.86%	729	1.55424e-2	2.6853	11	27	0.34%
polycythemia	153	2.20664e-4	1.38095e-2	2.3981	22	0.73%	806	2.21641e-2	3.1017	8	17	0.25%
increased CD4-positive, alpha-beta memory T cell number	154	2.31732e-4	1.44080e-2	2.2442	25	0.83%	1019	4.22013e-2	2.4412	10	27	0.31%
failure of palatal shelf elevation	160	2.49748e-4	1.49459e-2	2.0069	32	1.06%	392	8.32411e-4	2.9960	15	33	0.46%
variable body spotting	171	3.22280e-4	1.80458e-2	2.3311	22	0.73%	649	9.68185e-3	3.5153	8	15	0.25%
abnormal clitoris size	181	3.51310e-4	1.85845e-2	2.8707	15	0.50%	584	6.89131e-3	5.4927	5	6	0.15%
increased B-1 B cell number	185	3.74932e-4	1.94053e-2	2.0666	28	0.93%	821	2.37176e-2	2.2506	14	41	0.43%
abnormal diaphragm development	200	4.51463e-4	2.16138e-2	2.9266	14	0.46%	1038	4.52703e-2	3.2956	6	12	0.18%
abnormal germ cell physiology	246	7.24391e-4	2.81953e-2	2.1467	23	0.76%	476	2.68178e-3	3.2956	11	22	0.34%
prolonged diestrus	250	7.77264e-4	2.97692e-2	2.0961	24	0.79%	785	1.96389e-2	2.7463	10	24	0.31%
absent submandibular gland	256	8.07759e-4	3.02121e-2	2.7533	14	0.46%	742	1.65964e-2	4.7080	5	7	0.15%
absent ureteric bud	263	8.54282e-4	3.11017e-2	2.4513	17	0.56%	753	1.72096e-2	3.5491	7	13	0.22%
absent eyelids	264	8.78638e-4	3.18673e-2	2.1568	22	0.73%	452	1.82277e-3	3.6618	10	18	0.31%
absent alisphenoid bone	284	1.05736e-3	3.56486e-2	2.5706	15	0.50%	909	3.16026e-2	4.1195	5	8	0.15%
abnormal clitoris morphology	287	1.07365e-3	3.58197e-2	2.3304	18	0.60%	339	3.60713e-4	5.7673	7	8	0.22%
abnormal spinal cord lateral column morphology	299	1.19261e-3	3.81916e-2	2.3751	17	0.56%	852	2.61216e-2	5.2730	4	5	0.12%
abnormal hindlimb bud morphology	305	1.25552e-3	3.94151e-2	2.1858	20	0.66%	649	9.68185e-3	3.5153	8	15	0.25%
increased macrophage nitric oxide production	328	1.49365e-3	4.36028e-2	6.1657	5	0.17%	949	3.52079e-2	6.5912	3	3	0.09%
abnormal auditory tube	340	1.66319e-3	4.68384e-2	2.9483	11	0.36%	742	1.65964e-2	4.7080	5	7	0.15%
abnormal olfactory tract morphology	341	1.67549e-3	4.70463e-2	2.0100	23	0.76%	753	1.72096e-2	3.5491	7	13	0.22%
The test set of 3,025 genomic regions picked 3,246 genes (15%) of all 21,395 genes.
Mouse Phenotype has 9,575 terms covering 9,654 (45%) of all 21,395 genes.	9,575 ontology terms were tested (100%) using an annotation count range of [1, 1000].
GREAT version 4.0.4
Species assembly: mm10
Association rule: Basal+extension: 5000 bp upstream, 1000 bp downstream, 1000000 bp max extension, curated regulatory domains included

## Sheet: Table S4 - GO human phenotype
Table S4. Functional annotation of enriched TBX2 ChIP-seq peaks.
Shown are gene enrichments determined by GREAT and associated with TBX2 ChIP peaks in clusters with annotated human phenotypes sorted by –log10 binomial p-value.
GO - Human Phenotype
# Term Name	Binom Rank	Binom Raw P-Value	Binom FDR Q-Val	Binom Fold Enrichment	Binom Observed Region Hits	Binom Region Set Coverage	Hyper Rank	Hyper FDR Q-Val	Hyper Fold Enrichment	Hyper Observed Gene Hits	Hyper Total Genes	Hyper Gene Set Coverage
Myelomeningocele	10	3.54575e-4	2.33984e-1	3.3458	12	0.40%	166	5.83061e-2	3.9547	6	10	0.18%
Meningocele	11	3.84161e-4	2.30462e-1	3.1297	13	0.43%	201	7.72708e-2	3.2956	7	14	0.22%
Ulnar deviation of the hand or of fingers of the hand	12	4.56351e-4	2.50955e-1	2.1801	24	0.79%	178	6.24414e-2	2.5894	11	28	0.34%
Short 2nd finger	34	2.03631e-3	3.95223e-1	2.3997	15	0.50%	155	5.47553e-2	4.7080	5	7	0.15%
White forelock	49	2.99439e-3	4.03265e-1	2.4781	13	0.43%	223	8.87813e-2	4.1195	5	8	0.15%
Oligodactyly	62	4.47491e-3	4.76289e-1	2.2741	14	0.46%	159	5.61705e-2	3.5491	7	13	0.22%
Synostosis involving bones of the feet	67	4.99086e-3	4.91563e-1	2.0104	18	0.60%	120	3.60878e-2	3.5153	8	15	0.25%
Partial albinism	80	5.60529e-3	4.62367e-1	2.5028	11	0.36%	195	7.86582e-2	5.2730	4	5	0.12%
Lacrimal duct aplasia	125	9.61403e-3	5.07544e-1	2.5810	9	0.30%	195	7.86582e-2	5.2730	4	5	0.12%
The test set of 3,025 genomic regions picked 3,246 genes (15%) of all 21,395 genes.
Human Phenotype has 6,599 terms covering 3,215 (15%) of all 21,395 genes.	6,599 ontology terms were tested (100%) using an annotation count range of [1, 1000].
GREAT version 4.0.4
Species assembly: mm10
Association rule: Basal+extension: 5000 bp upstream, 1000 bp downstream, 1000000 bp max extension, curated regulatory domains included

## Sheet: Table S5 MA down
Table S5. Genes with decreased expression in the microarrays of E14.5 control vs Tbx2-deficient lungs.
Shown are the individual intensities, the individiual fold changes (FC) and the average FC over the four individual microarrays performed.
	Intensities								Fold change (FC)
Gene Name	control 1	mutant 1	control 2	mutant 2	control 3	mutant 3	control 4	mutant 4	FC1	FC2	FC3	FC4	avgFC
Ndp	425	130	287	92	524	58	323	90	-3.3	-3.1	-9.1	-3.6	-4.8
Asz1	295	151	292	56	328	54	427	106	-1.9	-5.2	-6.1	-4	-4.3
AW549542	2284	646	1282	434	1728	466	1335	461	-3.5	-3	-3.7	-2.9	-3.3
Dgkk	127	79	234	66	177	39	162	59	-1.6	-3.5	-4.6	-2.8	-3.1
Tmem27	163	95	171	49	191	43	219	78	-1.7	-3.5	-4.5	-2.8	-3.1
Dcx	433	241	463	177	630	110	513	224	-1.8	-2.6	-5.7	-2.3	-3.1
Tbx2	9826	2499	5276	2059	8400	3200	5246	1758	-3.9	-2.6	-2.6	-3	-3
Rspo2	1459	948	1341	629	2245	354	1605	869	-1.5	-2.1	-6.3	-1.8	-3
9230102K24Rik	737	413	578	246	890	180	762	374	-1.8	-2.3	-4.9	-2	-2.8
A_55_P2023176	274	169	231	114	311	66	262	121	-1.6	-2	-4.7	-2.2	-2.6
ENSMUST00000169692	891	452	982	321	1491	604	952	402	-2	-3.1	-2.5	-2.4	-2.5
Cpa3	372	121	458	206	375	218	384	170	-3.1	-2.2	-1.7	-2.3	-2.3
Dcpp1	158	98	158	72	170	56	196	82	-1.6	-2.2	-3	-2.4	-2.3
Rhox5	2554	1365	1979	1071	2825	711	2540	1680	-1.9	-1.8	-4	-1.5	-2.3
Asic4	196	113	190	103	280	74	175	106	-1.7	-1.8	-3.8	-1.7	-2.3
Plcb1	232	140	316	91	255	168	216	96	-1.7	-3.5	-1.5	-2.2	-2.2
Hist1h1b	3500	2057	4094	1398	5939	2843	3890	1817	-1.7	-2.9	-2.1	-2.1	-2.2
Colec10	772	488	882	400	1127	477	1129	492	-1.6	-2.2	-2.4	-2.3	-2.1
Adamdec1	1551	870	984	609	1994	653	1428	734	-1.8	-1.6	-3.1	-1.9	-2.1
Dcpp3	190	122	222	106	221	91	260	117	-1.6	-2.1	-2.4	-2.2	-2.1
Adh6a	222	139	181	115	199	59	204	120	-1.6	-1.6	-3.4	-1.7	-2.1
Lect1	157	102	183	96	195	69	212	116	-1.5	-1.9	-2.8	-1.8	-2
Arhgap20	268	173	381	166	553	245	399	216	-1.6	-2.3	-2.3	-1.8	-2
Meox1	1819	792	1638	998	2041	835	1283	851	-2.3	-1.6	-2.4	-1.5	-2
Snrpd3	23872	15802	34613	14293	27304	14004	24132	12020	-1.5	-2.4	-1.9	-2	-2
Fam162b	5343	2850	5086	2347	4724	2854	5284	2760	-1.9	-2.2	-1.7	-1.9	-1.9
Shisa9	148	89	125	69	196	83	147	83	-1.7	-1.8	-2.4	-1.8	-1.9
Sct	609	387	492	283	706	281	605	377	-1.6	-1.7	-2.5	-1.6	-1.9
Prpf38b	476	314	669	253	661	389	513	334	-1.5	-2.6	-1.7	-1.5	-1.8
Ptpn5	1229	538	737	477	809	490	762	399	-2.3	-1.5	-1.7	-1.9	-1.8
Fzd10	607	328	565	324	592	320	466	294	-1.9	-1.7	-1.9	-1.6	-1.8
Lhx6	362	199	279	156	280	172	252	143	-1.8	-1.8	-1.6	-1.8	-1.8
Nebl	134	83	123	75	141	83	136	68	-1.6	-1.6	-1.7	-2	-1.7
Parva	149	95	186	106	210	115	132	85	-1.6	-1.7	-1.8	-1.5	-1.7
Hpca	753	382	439	289	639	391	447	289	-2	-1.5	-1.6	-1.5	-1.7
Apln	2389	1486	2231	1418	2320	1395	2134	1323	-1.6	-1.6	-1.7	-1.6	-1.6

## Sheet: Table S6 - MA up
Table S6. Genes with increased expression in the microarrays of E14.5 control vs Tbx2-deficient lungs.
Shown are the individual intensities, the individiual fold changes (FC) and the average FC over the four individual microarrays performed.
	Intensities								Fold change (FC)
Gene Name	control 1	mutant 1	control 2	mutant 2	control 3	mutant 3	control 4	mutant 4	FC1	FC2	FC3	FC4	avgFC
Ifi44	24	143	43	359	16	264	43	213	6	8.3	16.8	5	9
Ttn	155	460	64	1168	101	300	49	199	3	18.2	3	4	7
1700007K13Rik	29	101	47	165	15	207	37	123	3.5	3.5	13.8	3.3	6
Ptprv	17	137	67	269	15	104	47	198	7.8	4	7	4.2	5.8
Sln	411	640	175	2523	481	1089	106	346	1.6	14.4	2.3	3.3	5.4
Chrdl1	23	121	47	117	16	155	37	100	5.3	2.5	9.9	2.7	5.1
Cdkn1a	156	736	423	1377	105	967	337	959	4.7	3.3	9.2	2.9	5
Frzb	44	279	64	242	34	241	81	227	6.3	3.8	7	2.8	5
Ifi203	70	147	80	406	73	682	102	230	2.1	5.1	9.3	2.3	4.7
Rtp4	478	2211	951	4290	529	2730	946	3537	4.6	4.5	5.2	3.7	4.5
Oasl2	114	382	201	849	115	669	144	583	3.3	4.2	5.8	4.1	4.4
Asic2	95	376	124	426	110	773	135	362	4	3.4	7.1	2.7	4.3
Nell1	303	479	235	554	201	1975	210	419	1.6	2.4	9.8	2	3.9
Pmaip1	210	941	402	1452	175	498	389	1139	4.5	3.6	2.8	2.9	3.5
Usp18	139	320	184	710	133	552	163	543	2.3	3.9	4.1	3.3	3.4
Oasl1	140	521	336	1164	123	452	307	730	3.7	3.5	3.7	2.4	3.3
Gm9706	134	398	351	1109	142	589	240	671	3	3.2	4.1	2.8	3.3
Fabp4	503	1038	512	1672	786	4383	490	923	2.1	3.3	5.6	1.9	3.2
Isg15	483	1484	1198	3467	498	1972	850	2249	3.1	2.9	4	2.6	3.1
Trp53inp1	2643	7008	5005	10575	2376	12179	4514	11530	2.7	2.1	5.1	2.6	3.1
Mx2	71	167	117	360	57	263	88	200	2.3	3.1	4.6	2.3	3.1
Oas1a	275	755	504	2037	383	1092	552	1458	2.7	4	2.9	2.6	3.1
Il33	658	3130	1207	2178	627	2498	1530	2499	4.8	1.8	4	1.6	3
Shisa3	167	825	305	709	151	324	333	781	4.9	2.3	2.2	2.3	2.9
Cd55	950	2330	1012	2675	730	3010	1010	2280	2.5	2.6	4.1	2.3	2.9
Parp14	265	472	327	834	209	1082	332	588	1.8	2.5	5.2	1.8	2.8
Ephx1	456	845	554	1390	434	2159	557	1037	1.9	2.5	5	1.9	2.8
Wisp1	2542	6877	2826	8859	2163	6441	3072	6816	2.7	3.1	3	2.2	2.8
Itga11	227	848	344	1105	196	352	338	759	3.7	3.2	1.8	2.2	2.7
Oas1f	209	476	332	1161	281	685	364	905	2.3	3.5	2.4	2.5	2.7
Ifih1	222	358	243	706	156	635	221	407	1.6	2.9	4.1	1.8	2.6
Mndal	165	254	212	607	173	670	213	342	1.5	2.9	3.9	1.6	2.5
P2ry14	1196	1951	1200	2126	1001	4850	1251	2004	1.6	1.8	4.8	1.6	2.5
Tgtp2	134	262	202	555	145	462	171	336	2	2.7	3.2	2	2.5
Xaf1	72	143	119	263	59	226	122	204	2	2.2	3.8	1.7	2.4
Gdnf	76	188	69	192	51	129	76	132	2.5	2.8	2.5	1.7	2.4
Pqlc3	212	509	319	646	204	651	311	580	2.4	2	3.2	1.9	2.4
Smoc2	7026	14096	6969	20878	5702	9074	6322	17627	2	3	1.6	2.8	2.3
Gpr17	59	166	94	219	59	125	69	144	2.8	2.3	2.1	2.1	2.3
Celf5	283	536	338	848	224	620	268	547	1.9	2.5	2.8	2	2.3
Pid1	179	311	176	412	168	518	194	353	1.7	2.3	3.1	1.8	2.2
Dner	89	223	86	258	77	140	99	151	2.5	3	1.8	1.5	2.2
Gdf15	59	144	111	219	45	123	92	150	2.4	2	2.7	1.6	2.2
Ccng1	1628	4269	2666	5112	1583	3426	2358	4849	2.6	1.9	2.2	2.1	2.2
Slc19a2	1038	2448	1541	3053	876	2173	1357	2624	2.4	2	2.5	1.9	2.2
Gbp3	165	351	246	578	176	463	296	486	2.1	2.3	2.6	1.6	2.2
Zmat3	639	1316	944	2145	528	1415	715	1214	2.1	2.3	2.7	1.7	2.2
Slc6a2	106	239	87	205	136	347	110	165	2.2	2.4	2.5	1.5	2.2
Sulf2	1076	2778	1648	3437	976	2165	1326	2219	2.6	2.1	2.2	1.7	2.1
P4ha2	1750	4222	2114	3270	1530	4088	2003	3856	2.4	1.5	2.7	1.9	2.1
2610507I01Rik	443	1202	619	985	362	801	649	1295	2.7	1.6	2.2	2	2.1
3110040M04Rik	71	121	74	185	160	425	97	156	1.7	2.5	2.7	1.6	2.1
Fap	949	2558	1412	2669	1162	2508	1565	2616	2.7	1.9	2.2	1.7	2.1
Ffar4	82	157	117	230	72	169	93	189	1.9	2	2.3	2	2.1
Lgals3bp	148	302	258	485	201	508	227	398	2	1.9	2.5	1.8	2
Edn1	115	208	113	211	78	226	128	204	1.8	1.9	2.9	1.6	2
Crispld2	766	1244	677	1628	656	1242	652	1352	1.6	2.4	1.9	2.1	2
Gpr20	52	105	69	156	56	102	62	118	2	2.3	1.8	1.9	2
Oas2	109	177	148	387	115	233	140	243	1.6	2.6	2	1.7	2
Cckar	922	1543	1061	2106	767	1814	937	1559	1.7	2	2.4	1.7	1.9
Eppk1	583	885	677	1357	429	1052	464	719	1.5	2	2.5	1.5	1.9
ENSMUST00000099050	55653	141344	84314	133382	82215	124548	81061	152736	2.5	1.6	1.5	1.9	1.9
Lmcd1	1240	2094	1135	2154	760	1489	1084	2128	1.7	1.9	2	2	1.9
Lgals9	108	162	122	273	119	228	132	243	1.5	2.2	1.9	1.8	1.9
Ms4a7	653	1161	1023	2070	715	1227	992	1828	1.8	2	1.7	1.8	1.8
Syn2	80	139	111	222	147	297	83	130	1.7	2	2	1.6	1.8
Sntg2	552	847	444	675	381	799	465	795	1.5	1.5	2.1	1.7	1.7
Rnf213	3103	5389	3651	5878	2506	4870	3651	5609	1.7	1.6	1.9	1.5	1.7
Igf1	2904	4867	3373	5101	2830	5767	3319	5145	1.7	1.5	2	1.5	1.7
Gria3	445	737	520	835	454	843	547	832	1.7	1.6	1.9	1.5	1.7

## Sheet: Table S7 - MA up GO terms
Table S7. GO-Term analysis of upregulated genes in microarray analysis.
Shown are GO-terms of upregulated genes in the microarray determined by MouseMine sorted by raw p-value.
Category	Term	Count	%	PValue	Genes	List Total	Pop Hits	Pop Total	Fold Enrichment	Bonferroni	Benjamini	FDR
GOTERM_BP_DIRECT	GO:0051607~defense response to virus	10	1.44928e+16	3.88858e+06	IFIH1, ISG15, OASL2, OASL1, PMAIP1, OAS1A, OAS2, IL33, OAS1F, MX2	61	167	18082	1775007362324530	2.35648e+10	2.35648e+10	5.75096e+08
INTERPRO	IPR006117:2-5-oligoadenylate synthetase, conserved site	5	7246376811594200	5.51428e+06	OASL2, OASL1, OAS1A, OAS2, OAS1F	64	8	20594	20111328125	1.0036e+10	1.0036e+10	6.80473e+09
INTERPRO	IPR026774:2'-5'-oligoadenylate synthase	5	7246376811594200	3.86376e+07	OASL2, OASL1, OAS1A, OAS2, OAS1F	64	12	20594	1.34076e+16	7.03202e+10	3.51602e+09	4.76796e+10
INTERPRO	IPR018952:2'-5'-oligoadenylate synthetase 1, domain 2/C-terminal	5	7246376811594200	3.86376e+07	OASL2, OASL1, OAS1A, OAS2, OAS1F	64	12	20594	1.34076e+16	7.03202e+10	3.51602e+09	4.76796e+10
INTERPRO	IPR006116:2-5-oligoadenylate synthetase, N-terminal	5	7246376811594200	7.77762e+06	OASL2, OASL1, OAS1A, OAS2, OAS1F	64	14	20594	114921875	1.41552e+11	4.71841e+09	9.59774e+10
GOTERM_BP_DIRECT	GO:0009615~response to virus	7	1.01449e+16	3.43516e+09	IFIH1, OASL2, OASL1, TGTP2, OAS1A, OAS2, MX2	61	84	18082	2470218579234970	2.08149e+12	1.0408e+12	5.08037e+11
UP_KEYWORDS	Antiviral defense	7	1.01449e+16	4.22586e+09	IFIH1, ISG15, OASL2, OASL1, OAS1A, OAS2, MX2	66	100	22680	2405454545454540	5.40895e+10	5.40895e+10	4.90762e+11
GOTERM_MF_DIRECT	GO:0003725~double-stranded RNA binding	6	8695652173913040	3.80628e+10	IFIH1, OASL2, OASL1, OAS1A, OAS2, OAS1F	60	70	17446	2.49229e+16	5.66976e+11	5.66976e+11	0.0045399714254767964
UP_KEYWORDS	Innate immunity	8	1.15942e+16	5.778e+10	IFIH1, CD55, OASL2, OASL1, TGTP2, OAS1A, OAS2, MX2	66	241	22680	1.1407e+16	7.39312e+11	3.69724e+11	0.006709971840901385
GOTERM_MF_DIRECT	GO:0001730~2'-5'-oligoadenylate synthetase activity	4	5797101449275360	5.94639e+09	OASL2, OASL1, OAS1A, OAS2	60	11	17446	1.05733e+16	8.85623e+11	4.42909e+11	0.007092529876373543
UP_KEYWORDS	Immunity	9	1.30435e+16	1.86425e+11	IFIH1, CD55, OASL2, OASL1, TGTP2, OAS1A, OAS2, MX2, LGALS9	66	401	22680	7712536839718880	0.002383415546875045	7.95104e+11	0.021647994615991983
KEGG_PATHWAY	mmu04115:p53 signaling pathway	5	7246376811594200	4.11255e+10	CDKN1A, ZMAT3, IGF1, PMAIP1, CCNG1	24	67	7691	2.39148e+16	0.0027926866784623305	0.0027926866784623305	0.0423007357545746
UP_KEYWORDS	Glycoprotein	25	3.62319e+16	7.90554e+10	CCKAR, FFAR4, SLC6A2, NELL1, ITGA11, OAS2, GDNF, SMOC2, LGALS3BP, WISP1, P4HA2, CRISPLD2, DNER, FAP, GPR20, ASIC2, GRIA3, FRZB, CD55, CHRDL1, SULF2, PTPRV, P2RY14, GPR17, GDF15	66	3815	22680	2.25188e+16	0.010068464994054671	0.0025266762676086074	0.09177118206983303
UP_KEYWORDS	Disulfide bond	22	3188405797101440	1.05233e+12	CCKAR, SLC6A2, NELL1, EDN1, ASIC2, ITGA11, IGF1, GRIA3, FRZB, TTN, GDNF, SMOC2, CD55, LGALS3BP, WISP1, ISG15, CRISPLD2, DNER, FAP, P2RY14, GPR17, GDF15	66	3124	22680	2.41997e+16	0.01338020603039669	0.002690479669102075	0.12214229902525187
UP_KEYWORDS	Secreted	15	2173913043478260	2.46481e+12	NELL1, EDN1, IGF1, IL33, FRZB, GDNF, LGALS9, SMOC2, LGALS3BP, CHRDL1, WISP1, ISG15, CRISPLD2, FAP, GDF15	66	1685	22680	3059077421095220	0.03106085818270443	0.005245108496373052	0.285872597643122
UP_SEQ_FEATURE	glycosylation site:N-linked (GlcNAc...)	24	3478260869565210	2.83999e+12	CCKAR, FFAR4, SLC6A2, NELL1, ITGA11, ASIC2, GRIA3, FRZB, GDNF, SMOC2, CD55, LGALS3BP, CHRDL1, WISP1, SULF2, P4HA2, CRISPLD2, PTPRV, DNER, FAP, P2RY14, GPR17, GDF15, GPR20	58	3563	18012	2.09184e+16	0.18123961014262857	0.18123961014262857	0.42775827916204934
UP_SEQ_FEATURE	disulfide bond	19	2.75362e+16	5.04385e+10	CCKAR, NELL1, EDN1, ASIC2, ITGA11, IGF1, FRZB, TTN, GDNF, SMOC2, CD55, LGALS3BP, WISP1, CRISPLD2, DNER, P2RY14, FAP, GPR17, GDF15	58	2510	18012	2.35079e+16	0.2989501463833245	0.16271280099557506	0.7585237269605583
GOTERM_BP_DIRECT	GO:0061051~positive regulation of cell growth involved in cardiac muscle cell development	3	4.34783e+16	6.99503e+11	WISP1, EDN1, IGF1	61	12	18082	7410655737704910	0.34560713349641814	0.13181385237436571	1029545941516210
GOTERM_CC_DIRECT	GO:0005576~extracellular region	15	2173913043478260	7.79892e+11	NELL1, EDN1, IGF1, IL33, FRZB, GDNF, LGALS9, SMOC2, LGALS3BP, CHRDL1, WISP1, ISG15, CRISPLD2, FAP, GDF15	62	1753	19662	2713596967410700	0.0750537045655415	0.0750537045655415	0.8622279381435116
INTERPRO	IPR002934:Nucleotidyl transferase domain	3	4.34783e+16	8.18508e+11	OASL2, OAS1A, OAS2	64	14	20594	68953125	0.13845627782477687	0.03657185239798	1.00538e+16
GOTERM_CC_DIRECT	GO:0045178~basal part of cell	3	4.34783e+16	0.0012495679318860777	EPPK1, FAP, EDN1	62	17	19662	5.59639e+16	0.11753392186475997	0.0606033435575577	1378220421480320
KEGG_PATHWAY	mmu05164:Influenza A	5	7246376811594200	0.0015011140053375206	IFIH1, OAS1A, OAS2, IL33, MX2	24	171	7691	9370126705653020	0.09710809818391464	0.049793758273455	1.53358e+16
GOTERM_BP_DIRECT	GO:0002376~immune system process	7	1.01449e+16	0.001657643146871114	IFIH1, CD55, OASL2, OASL1, OAS2, MX2, LGALS9	61	383	18082	5417711766468340	0.634089037052122	0.2222431310746512	2.42373e+16
GOTERM_BP_DIRECT	GO:0006164~purine nucleotide biosynthetic process	3	4.34783e+16	0.0019796299172106843	OASL2, OAS1A, OAS2	61	20	18082	4446393442622950	0.6990601103906049	0.21350502635628144	2.88812e+16
GOTERM_BP_DIRECT	GO:0045087~innate immune response	7	1.01449e+16	0.002063237485464561	IFIH1, CD55, OASL2, OASL1, OAS1A, OAS2, MX2	61	400	18082	5187459016393440	0.7139571198053312	0.1882819742913895	3.00837e+16
GOTERM_BP_DIRECT	GO:0006955~immune response	6	8695652173913040	0.0020649339522641605	P2RY14, OASL2, OASL1, TGTP2, OAS2, OAS1F	61	272	18082	6538813886210220	0.7142516452335298	0.1638515457814803	3.01081e+16
UP_SEQ_FEATURE	signal peptide	20	2.89855e+16	0.0025525178853516984	NELL1, EDN1, ITGA11, IGF1, GRIA3, FRZB, GDNF, SMOC2, CD55, LGALS3BP, CHRDL1, WISP1, SULF2, P4HA2, SHISA3, PTPRV, CRISPLD2, DNER, GDF15, PQLC3	58	3124	18012	1.98817e+16	0.8345803836132841	0.4510547858794739	3783772047690140
GOTERM_BP_DIRECT	GO:0072332~intrinsic apoptotic signaling pathway by p53 class mediator	3	4.34783e+16	0.00473270432069536	PTPRV, ZMAT3, PMAIP1	61	31	18082	2.86864e+16	0.9435741024957962	0.30187239747164296	6775516362258940
GOTERM_BP_DIRECT	GO:0051482~positive regulation of cytosolic calcium ion concentration involved in phospholipase C-activating G-protein coupled signaling pathway	3	4.34783e+16	0.00473270432069536	EDN1, GPR17, GPR20	61	31	18082	2.86864e+16	0.9435741024957962	0.30187239747164296	6775516362258940
GOTERM_BP_DIRECT	GO:0045071~negative regulation of viral genome replication	3	4.34783e+16	0.005037493227631134	ISG15, OASL1, MX2	61	32	18082	2.779e+16	0.953132736170273	0.28826414558977875	7196845893158980
UP_SEQ_FEATURE	domain:Ubiquitin-like 1	2	2898550724637680	0.0063192746485158085	ISG15, GM9706	58	2	18012	3.10552e+16	0.988470950096814	0.6723211734170578	9123964856545070
UP_SEQ_FEATURE	domain:Ubiquitin-like 2	2	2898550724637680	0.0063192746485158085	ISG15, GM9706	58	2	18012	3.10552e+16	0.988470950096814	0.6723211734170578	9123964856545070
UP_SEQ_FEATURE	region of interest:Involved in the ligation of specific target proteins	2	2898550724637680	0.0063192746485158085	ISG15, GM9706	58	2	18012	3.10552e+16	0.988470950096814	0.6723211734170578	9123964856545070
UP_SEQ_FEATURE	chain:Ubiquitin cross-reactive protein	2	2898550724637680	0.0063192746485158085	ISG15, GM9706	58	2	18012	3.10552e+16	0.988470950096814	0.6723211734170578	9123964856545070
SMART	SM00214:VWC	3	4.34783e+16	0.006422106449499834	CHRDL1, WISP1, NELL1	37	35	10425	2415057915057910	0.29383906357894796	0.29383906357894796	6116673396146470
GOTERM_BP_DIRECT	GO:0051924~regulation of calcium ion transport	3	4.34783e+16	0.006692558179633408	CCKAR, SLN, IGF1	61	37	18082	2.40346e+16	0.9829110391085075	0.33431071649111077	9453921912885230
INTERPRO	IPR001007:von Willebrand factor, type C	3	4.34783e+16	0.00699420989932198	CHRDL1, WISP1, NELL1	64	41	20594	2354496951219510	0.7212440732943972	0.2254582686738189	8296832846562450
KEGG_PATHWAY	mmu05162:Measles	4	5797101449275360	0.007393323646915025	IFIH1, OAS1A, OAS2, MX2	24	136	7691	9425245098039210	0.39626124611821534	0.15481907921085802	7350167990987020
GOTERM_BP_DIRECT	GO:0035458~cellular response to interferon-beta	3	4.34783e+16	0.008170408423244157	TGTP2, IFI203, GBP3	61	41	18082	2.16897e+16	0.9930679888442822	0.3636229961946812	1.1426e+16
GOTERM_BP_DIRECT	GO:0030308~negative regulation of cell growth	4	5797101449275360	0.008285405616667765	CDKN1A, ZMAT3, MNDAL, FRZB	61	125	18082	9485639344262290	0.9935383575410495	0.34305565741885047	1.15777e+16
UP_KEYWORDS	Cytoplasm	22	3188405797101440	0.009383800556148352	PID1, IFIH1, EPPK1, NELL1, LMCD1, IFI44, OAS2, TTN, RNF213, LGALS9, CDKN1A, ISG15, PARP14, OASL1, FABP4, TRP53INP1, TGTP2, XAF1, OAS1A, MX2, GBP3, SNTG2	66	4404	22680	1.71662e+16	0.7008462256046804	0.15835725563381775	1.0371e+16
SMART	SM00213:UBQ	3	4.34783e+16	0.01379640423338098	ISG15, OASL2, OASL1	37	52	10425	1.62552e+16	0.5277245071031278	0.3127769700476618	1.27243e+16
GOTERM_MF_DIRECT	GO:0008201~heparin binding	4	5797101449275360	0.014510153112353633	SMOC2, WISP1, CRISPLD2, NELL1	60	151	17446	770242825607064	0.8867153709645733	0.5161356089976626	1.59991e+16
GOTERM_BP_DIRECT	GO:0009408~response to heat	3	4.34783e+16	0.015372535308480552	CCKAR, TRP53INP1, IGF1	61	57	18082	1.56014e+16	0.9999162858197324	0.5142988228055818	2.04763e+16
GOTERM_BP_DIRECT	GO:0050974~detection of mechanical stimulus involved in sensory perception	2	2898550724637680	0.01648315532134859	ASIC2, IGF1	61	5	18082	1.1857e+16	0.9999577552932778	0.5129706161111123	2179266021745560
GOTERM_CC_DIRECT	GO:0005615~extracellular space	11	1.5942e+16	0.01665722327604469	LGALS3BP, SULF2, NELL1, FAP, EDN1, LMCD1, IGF1, IL33, FRZB, GDF15, GDNF	62	1504	19662	2319427762525730	0.8135797026768763	0.4287436174107957	1700928443760380
INTERPRO	IPR000626:Ubiquitin	3	4.34783e+16	0.017423040088890923	ISG15, OASL2, OASL1	64	66	20594	1.46264e+16	0.959194670645586	0.41325038326150465	1949887523013350
UP_KEYWORDS	Nucleotidyltransferase	3	4.34783e+16	0.0201157165248604	OASL2, OAS1A, OAS2	66	76	22680	1.35646e+16	0.9258052157282013	0.2775685034930945	2.10213e+16
KEGG_PATHWAY	mmu05410:Hypertrophic cardiomyopathy (HCM)	3	4.34783e+16	0.022924602950355814	ITGA11, IGF1, TTN	24	79	7691	1.21693e+16	0.7934100024340154	0.3258177368278987	2.1226e+16
GOTERM_BP_DIRECT	GO:0034340~response to type I interferon	2	2898550724637680	0.02300135024492544	ISG15, MX2	61	7	18082	8469320843091330	0.9999992488236834	0.6094144917441371	2911762874621860
UP_KEYWORDS	Endoplasmic reticulum	8	1.15942e+16	0.023633185514431592	SLN, SULF2, P4HA2, SHISA3, EPHX1, TGTP2, OAS1A, OAS2	66	997	22680	2757362998085160	0.9531763503312616	0.28833776866398364	2.42518e+16
UP_SEQ_FEATURE	region of interest:A	2	2898550724637680	0.02504263236625218	SYN2, IGF1	58	8	18012	7763793103448270	0.999999982385092	0.9718695891091936	3180229665162640
GOTERM_BP_DIRECT	GO:0043065~positive regulation of apoptotic process	5	7246376811594200	0.025051947229720237	NELL1, ZMAT3, TRP53INP1, PMAIP1, FRZB	61	335	18082	4424272082211890	0.999999789731321	0.6174630317024591	3.12863e+16
KEGG_PATHWAY	mmu05414:Dilated cardiomyopathy	3	4.34783e+16	0.02513855343124606	ITGA11, IGF1, TTN	24	83	7691	1.15828e+16	0.8229414558636047	0.2926678834037678	2.30431e+16
GOTERM_BP_DIRECT	GO:0034392~negative regulation of smooth muscle cell apoptotic process	2	2898550724637680	0.026244499289248376	EDN1, IGF1	61	8	18082	7410655737704910	0.9999998998493101	0.6124981667426688	3251895106866470
UP_KEYWORDS	RNA-binding	6	8695652173913040	0.028865635701457813	IFIH1, OASL2, ZMAT3, OASL1, OAS1A, OAS2	66	601	22680	3.43065e+16	0.9764628841824864	0.3126541348535212	2.88343e+16
GOTERM_BP_DIRECT	GO:0048661~positive regulation of smooth muscle cell proliferation	3	4.34783e+16	0.028996256468037936	WISP1, EDN1, IGF1	61	80	18082	1.1116e+16	0.9999999819753027	0.6286611028168615	3528493149422880
GOTERM_BP_DIRECT	GO:0006977~DNA damage response, signal transduction by p53 class mediator resulting in cell cycle arrest	2	2898550724637680	0.029477061536540446	CDKN1A, PTPRV	61	9	18082	6587249544626590	0.999999986648886	0.6149177036882051	3.57572e+16
INTERPRO	IPR004021:HIN-200/IF120x	2	2898550724637680	0.030180230083995396	MNDAL, IFI203	64	10	20594	6435625	0.9962175951596621	0.5492176963075304	3.14883e+16
INTERPRO	IPR011029:Death-like domain	3	4.34783e+16	0.03041679953107929	IFIH1, MNDAL, IFI203	64	89	20594	1.08466e+16	0.9963818635989968	0.5047658133788938	3.16943e+16
GOTERM_BP_DIRECT	GO:0070886~positive regulation of calcineurin-NFAT signaling cascade	2	2898550724637680	0.03269907095939688	LMCD1, IGF1	61	10	18082	5928524590163930	0.9999999982203583	0.6348118907727658	3.88403e+16
UP_SEQ_FEATURE	domain:Fibronectin type-III 10	2	2898550724637680	0.03427389470240196	PTPRV, TTN	58	11	18012	5646394984326010	0.9999999999782632	0.983294250384455	4092355787153500
UP_KEYWORDS	Cleavage on pair of basic residues	4	5797101449275360	0.03435477249904027	FAP, EDN1, GDF15, GDNF	66	248	22680	5542521994134890	0.9886066195820685	0.33421799240105143	3336817024932010
KEGG_PATHWAY	mmu04066:HIF-1 signaling pathway	3	4.34783e+16	0.03677214740187572	CDKN1A, EDN1, IGF1	24	102	7691	9425245098039210	0.9217338116900061	0.34597297032426955	319843658709449
GOTERM_BP_DIRECT	GO:0008285~negative regulation of cell proliferation	5	7246376811594200	0.03850617602228471	CDKN1A, PTPRV, TRP53INP1, IGF1, FRZB	61	384	18082	3.85972e+16	0.9999999999537003	0.6779786368606423	4.40513e+16
UP_SEQ_FEATURE	compositionally biased region:Poly-Ser	5	7246376811594200	0.039720895439813594	CCKAR, SHISA3, SYN2, IFI203, TTN	58	407	18012	3.81513e+16	0.9999999999995947	0.9830297086325336	4575738043538930
UP_SEQ_FEATURE	domain:VWFC 3	2	2898550724637680	0.0403803066017882	CHRDL1, NELL1	58	13	18012	4.77772e+16	0.9999999999997501	0.9734095689620604	4631681539251420
GOTERM_MF_DIRECT	GO:0005178~integrin binding	3	4.34783e+16	0.045057114813521114	WISP1, FAP, IGF1	60	100	17446	8723	0.998960960146682	0.8204613102604601	4.23003e+16
GOTERM_BP_DIRECT	GO:0071850~mitotic cell cycle arrest	2	2898550724637680	0.045482256183180865	CDKN1A, FAP	61	14	18082	4234660421545660	0.9999999999994388	0.7225777707937269	4976360267732570
GOTERM_CC_DIRECT	GO:0005730~nucleolus	7	1.01449e+16	0.04580594445784673	CDKN1A, ZMAT3, MNDAL, OASL1, TRP53INP1, IFI203, RNF213	62	842	19662	2636464638725000	0.9908024815971985	0.6903167854498048	4057341921384270
UP_SEQ_FEATURE	topological domain:Extracellular	13	1884057971014490	0.04733205401158011	CCKAR, FFAR4, SLC6A2, ASIC2, ITGA11, GRIA3, SHISA3, PTPRV, P2RY14, FAP, DNER, GPR17, GPR20	58	2256	18012	1.78953e+16	0.9999999999999986	0.9774699853247438	5.18958e+16
GOTERM_CC_DIRECT	GO:0043195~terminal bouton	3	4.34783e+16	0.04809813770169272	CCKAR, SYN2, GRIA3	62	113	19662	8419354838709670	0.9927686788841847	0.6268842950534966	4213883945226070
UP_KEYWORDS	Signal	20	2.89855e+16	0.04906265445763415	NELL1, EDN1, ITGA11, IGF1, GRIA3, FRZB, GDNF, SMOC2, CD55, LGALS3BP, CHRDL1, WISP1, SULF2, P4HA2, SHISA3, PTPRV, CRISPLD2, DNER, GDF15, PQLC3	66	4543	22680	1.51282e+16	0.9984024897710698	0.415272341234993	4424666953724460
UP_SEQ_FEATURE	domain:Fibronectin type-III 9	2	2898550724637680	0.049468862258269956	PTPRV, TTN	58	16	18012	3881896551724130	0.9999999999999997	0.9718919374870124	534986561804665
GOTERM_MF_DIRECT	GO:0043539~protein serine/threonine kinase activator activity	2	2898550724637680	0.04956391834099279	IGF1, LGALS9	60	15	17446	3876888888888880	0.9994865308413706	0.7801619452126746	4546591071946120
GOTERM_CC_DIRECT	GO:0005614~interstitial matrix	2	2898550724637680	0.051472834251938916	SMOC2, IGF1	62	17	19662	3.73093e+16	0.9949303572484663	0.5855270176545804	4437532643923550
UP_KEYWORDS	Growth factor	3	4.34783e+16	0.051476615347425356	IGF1, GDF15, GDNF	66	127	22680	8117394416607010	0.9988461498264334	0.4056921129313804	4586834441030820
UP_KEYWORDS	Apoptosis	5	7246376811594200	0.05165993068858359	FAP, ZMAT3, TRP53INP1, PMAIP1, XAF1	66	489	22680	3513664249860560	0.9988743460499306	0.38427602524605087	4598971502127920
GOTERM_BP_DIRECT	GO:0071356~cellular response to tumor necrosis factor	3	4.34783e+16	0.051660006402737324	PID1, EDN1, FABP4	61	110	18082	808435171385991	0.999999999999989	0.7527972942544512	5436338819352550
GOTERM_BP_DIRECT	GO:2000679~positive regulation of transcription regulatory region DNA binding	2	2898550724637680	0.05181140736730692	IGF1, LGALS9	61	16	18082	3705327868852450	0.99999999999999	0.7390292490306831	5447102213150080
UP_SEQ_FEATURE	domain:VWFC 1	2	2898550724637680	0.05247954656869363	CHRDL1, NELL1	58	17	18012	3653549695740360	1.0	0.9682553906882115	5567259918523010
UP_SEQ_FEATURE	domain:VWFC 2	2	2898550724637680	0.05247954656869363	CHRDL1, NELL1	58	17	18012	3653549695740360	1.0	0.9682553906882115	5567259918523010
UP_KEYWORDS	Microsome	3	4.34783e+16	0.05512659978413091	EPHX1, OAS1A, OAS2	66	132	22680	7809917355371900	0.9992955928609959	0.3836109477206592	4.82386e+16
GOTERM_CC_DIRECT	GO:0005737~cytoplasm	28	4057971014492750	0.0559831365063642	CCKAR, IFIH1, RTP4, NELL1, EDN1, OAS2, RNF213, WISP1, P4HA2, ISG15, OASL1, TRP53INP1, XAF1, MX2, PID1, EPPK1, MNDAL, LMCD1, IGF1, IFI44, LGALS9, CDKN1A, PARP14, FABP4, IFI203, GDF15, GBP3, SNTG2	62	6631	19662	1.33911e+16	0.9968524311336333	0.5608954962336117	4.72416e+16
GOTERM_BP_DIRECT	GO:0010629~negative regulation of gene expression	4	5797101449275360	0.05786297192811427	CDKN1A, TRP53INP1, IGF1, LGALS9	61	265	18082	4474358181255790	0.9999999999999998	0.7642101391052714	5858441200435570
GOTERM_BP_DIRECT	GO:0010613~positive regulation of cardiac muscle hypertrophy	2	2898550724637680	0.05809928653103348	EDN1, IGF1	61	18	18082	3293624772313290	0.9999999999999998	0.752189632295257	5.87378e+16
GOTERM_BP_DIRECT	GO:0043032~positive regulation of macrophage activation	2	2898550724637680	0.05809928653103348	IL33, LGALS9	61	18	18082	3293624772313290	0.9999999999999998	0.752189632295257	5.87378e+16
INTERPRO	IPR009030:Insulin-like growth factor binding protein, N-terminal	3	4.34783e+16	0.06017238257368695	WISP1, NELL1, DNER	64	130	20594	7425721153846150	0.9999875613592099	0.7149147358138286	5.35047e+16
KEGG_PATHWAY	mmu05160:Hepatitis C	3	4.34783e+16	0.06165960376046437	CDKN1A, OAS1A, OAS2	24	136	7691	7068933823529410	0.9868020003424152	0.46110871653435126	4804210774321250
UP_KEYWORDS	Magnesium	5	7246376811594200	0.06232758467714027	OASL2, ITGA11, OAS1A, OAS2, TTN	66	521	22680	3297853777700220	0.9997354267563141	0.4024020209541652	5.2639e+16
GOTERM_BP_DIRECT	GO:0019229~regulation of vasoconstriction	2	2898550724637680	0.06434615827667334	EDN1, ASIC2	61	20	18082	2964262295081960	1.0	0.77525148761062	626050883476046
GOTERM_BP_DIRECT	GO:0010165~response to X-ray	2	2898550724637680	0.0674542986000289	CDKN1A, PMAIP1	61	21	18082	2823106947697110	1.0	0.7794155782747311	6440076202452710
GOTERM_BP_DIRECT	GO:0010001~glial cell differentiation	2	2898550724637680	0.0674542986000289	DNER, IGF1	61	21	18082	2823106947697110	1.0	0.7794155782747311	6440076202452710
GOTERM_BP_DIRECT	GO:0071398~cellular response to fatty acid	2	2898550724637680	0.0674542986000289	PID1, EDN1	61	21	18082	2823106947697110	1.0	0.7794155782747311	6440076202452710
GOTERM_MF_DIRECT	GO:0005539~glycosaminoglycan binding	2	2898550724637680	0.06870611258548232	SMOC2, CRISPLD2	60	21	17446	2.76921e+16	0.9999752299937739	0.8292656052652807	5.7217e+16
UP_SEQ_FEATURE	domain:Fibronectin type-III 8	2	2898550724637680	0.07329359751702902	PTPRV, TTN	58	24	18012	2.58793e+16	1.0	0.9885024071369466	6829796096496750
GOTERM_CC_DIRECT	GO:0005578~proteinaceous extracellular matrix	4	5797101449275360	0.07493923660085391	SMOC2, LGALS3BP, WISP1, CRISPLD2	62	316	19662	4014291547570430	0.9995859754749316	0.6223162857182196	578777086601232
UP_SEQ_FEATURE	domain:Fibronectin type-III 7	2	2898550724637680	0.07623012547997235	PTPRV, TTN	58	25	18012	2.48441e+16	1.0	0.9863495470839175	6978067932466250
UP_SEQ_FEATURE	binding site:Activating enzyme	2	2898550724637680	0.07915751097006832	ISG15, GM9706	58	26	18012	2.38886e+16	1.0	0.9841862544525422	7119412712196580
INTERPRO	IPR004020:DAPIN domain	2	2898550724637680	0.07944249922089318	MNDAL, IFI203	64	27	20594	2383564814814810	0.999999713405649	0.7783198724830986	6399350768351480
GOTERM_BP_DIRECT	GO:0014065~phosphatidylinositol 3-kinase signaling	2	2898550724637680	0.07978565160709039	EDN1, IGF1	61	25	18082	2371409836065570	1.0	0.8240437753044062	7076240752664670
GOTERM_BP_DIRECT	GO:0010468~regulation of gene expression	4	5797101449275360	0.08249502304833668	NELL1, ASIC2, IGF1, GDNF	61	308	18082	3.84969e+16	1.0	0.8243329693100903	7201000795866300
GOTERM_CC_DIRECT	GO:0043025~neuronal cell body	5	7246376811594200	0.0838228110312431	DNER, ASIC2, IGF1, GRIA3, CCNG1	62	534	19662	2.96937e+16	0.9998422579616061	0.6219495872861562	6215600313011940
GOTERM_MF_DIRECT	GO:0005504~fatty acid binding	2	2898550724637680	0.08436801497113644	FFAR4, FABP4	60	26	17446	2.23667e+16	0.9999980211069944	0.8468196040990064	650526960216393
UP_KEYWORDS	Nucleus	19	2.75362e+16	0.08445333231185717	IFIH1, ZMAT3, NELL1, MNDAL, LMCD1, IL33, OAS2, TTN, CCNG1, LGALS9, CDKN1A, PARP14, OASL1, FABP4, TRP53INP1, XAF1, OAS1A, IFI203, GBP3	66	4534	22680	1.44003e+16	0.9999875519236716	0.48539191809760285	6410922891776940
UP_SEQ_FEATURE	compositionally biased region:Ser/Thr-rich	2	2898550724637680	0.0849849662965995	CD55, FRZB	58	28	18012	2.21823e+16	1.0	0.9845225916171916	7382599089146680
GOTERM_BP_DIRECT	GO:0032689~negative regulation of interferon-gamma production	2	2898550724637680	0.08589105713437548	IL33, LGALS9	61	27	18082	2.19575e+16	1.0	0.8271883645940763	7350371738345850
GOTERM_BP_DIRECT	GO:0035025~positive regulation of Rho protein signal transduction	2	2898550724637680	0.08589105713437548	GPR17, GPR20	61	27	18082	2.19575e+16	1.0	0.8271883645940763	7350371738345850
KEGG_PATHWAY	mmu05202:Transcriptional misregulation in cancer	3	4.34783e+16	0.08629582283533256	CDKN1A, IGF1, GRIA3	24	165	7691	5826515151515150	0.9978383692718801	0.5356476068109539	6048346241549720
GOTERM_MF_DIRECT	GO:0008083~growth factor activity	3	4.34783e+16	0.08639098691365457	IGF1, GDF15, GDNF	60	145	17446	6015862068965510	0.9999985767016887	0.814150245494617	6596262681416740
UP_SEQ_FEATURE	domain:Fibronectin type-III 6	2	2898550724637680	0.08788509178941012	PTPRV, TTN	58	29	18012	2.14174e+16	1.0	0.9825345257011333	7505042708044250
UP_KEYWORDS	Calcium	6	8695652173913040	0.0881259904765418	SMOC2, SULF2, NELL1, DNER, ITGA11, TTN	66	827	22680	2.49313e+16	0.9999925585220201	0.48108983547629225	657461026973994
SMART	SM01289:SM01289	2	2898550724637680	0.08927622249221495	MNDAL, IFI203	37	27	10425	2087087087087080	0.9935896687223024	0.8142365971489939	5999359608884020
GOTERM_BP_DIRECT	GO:0045840~positive regulation of mitotic nuclear division	2	2898550724637680	0.09195662545709009	EDN1, IGF1	61	29	18082	2.04432e+16	1.0	0.8390675498079078	7598826497516620
UP_KEYWORDS	Hydrolase	9	1.30435e+16	0.09726382306703182	IFIH1, USP18, SULF2, PTPRV, FAP, EPHX1, TGTP2, RNF213, GBP3	66	1646	22680	1.87894e+16	0.999997949836851	0.4980962468040757	6952712776718660
GOTERM_BP_DIRECT	GO:2000379~positive regulation of reactive oxygen species metabolic process	2	2898550724637680	0.09798261213577857	PID1, CDKN1A	61	31	18082	1.91243e+16	1.0	0.8494839262925223	7824007513033580
GOTERM_BP_DIRECT	GO:0042771~intrinsic apoptotic signaling pathway in response to DNA damage by p53 class mediator	2	2898550724637680	0.09798261213577857	CDKN1A, PMAIP1	61	31	18082	1.91243e+16	1.0	0.8494839262925223	7824007513033580
UP_KEYWORDS	Metal-binding	15	2173913043478260	0.09845105743453682	IFIH1, SLC6A2, ZMAT3, LMCD1, ITGA11, OAS2, TTN, RNF213, SMOC2, CDKN1A, SULF2, P4HA2, OASL2, OAS1A, XAF1	66	3395	22680	1.51828e+16	0.9999982676666508	0.48485252756812747	6998931405057890

## Sheet: Table S8 - MA up GO clusters
Table S8. Functional annotation analysis of upregulated genes in microarray analysis.
Shown are functional clusters of upregulated genes in the microarray determined by DAVID functional annotation tool sorted by enrichment score.
Annotation Cluster 1	Enrichment Score: 3.4238609883227045
Category	Term	Count	%	PValue	Genes	List Total	Pop Hits	Pop Total	Fold Enrichment	Bonferroni	Benjamini	FDR
GOTERM_BP_DIRECT	GO:0051607~defense response to virus	10	1.44928e+16	3.88858e+06	IFIH1, ISG15, OASL2, OASL1, PMAIP1, OAS1A, OAS2, IL33, OAS1F, MX2	61	167	18082	1775007362324530	2.35648e+10	2.35648e+10	5.75096e+08
INTERPRO	IPR006117:2-5-oligoadenylate synthetase, conserved site	5	7246376811594200	5.51428e+06	OASL2, OASL1, OAS1A, OAS2, OAS1F	64	8	20594	20111328125	1.0036e+10	1.0036e+10	6.80473e+09
INTERPRO	IPR026774:2'-5'-oligoadenylate synthase	5	7246376811594200	3.86376e+07	OASL2, OASL1, OAS1A, OAS2, OAS1F	64	12	20594	1.34076e+16	7.03202e+10	3.51602e+09	4.76796e+10
INTERPRO	IPR018952:2'-5'-oligoadenylate synthetase 1, domain 2/C-terminal	5	7246376811594200	3.86376e+07	OASL2, OASL1, OAS1A, OAS2, OAS1F	64	12	20594	1.34076e+16	7.03202e+10	3.51602e+09	4.76796e+10
INTERPRO	IPR006116:2-5-oligoadenylate synthetase, N-terminal	5	7246376811594200	7.77762e+06	OASL2, OASL1, OAS1A, OAS2, OAS1F	64	14	20594	114921875	1.41552e+11	4.71841e+09	9.59774e+10
GOTERM_BP_DIRECT	GO:0009615~response to virus	7	1.01449e+16	3.43516e+09	IFIH1, OASL2, OASL1, TGTP2, OAS1A, OAS2, MX2	61	84	18082	2470218579234970	2.08149e+12	1.0408e+12	5.08037e+11
UP_KEYWORDS	Antiviral defense	7	1.01449e+16	4.22586e+09	IFIH1, ISG15, OASL2, OASL1, OAS1A, OAS2, MX2	66	100	22680	2405454545454540	5.40895e+10	5.40895e+10	4.90762e+11
GOTERM_MF_DIRECT	GO:0003725~double-stranded RNA binding	6	8695652173913040	3.80628e+10	IFIH1, OASL2, OASL1, OAS1A, OAS2, OAS1F	60	70	17446	2.49229e+16	5.66976e+11	5.66976e+11	0.0045399714254767964
UP_KEYWORDS	Innate immunity	8	1.15942e+16	5.778e+10	IFIH1, CD55, OASL2, OASL1, TGTP2, OAS1A, OAS2, MX2	66	241	22680	1.1407e+16	7.39312e+11	3.69724e+11	0.006709971840901385
GOTERM_MF_DIRECT	GO:0001730~2'-5'-oligoadenylate synthetase activity	4	5797101449275360	5.94639e+09	OASL2, OASL1, OAS1A, OAS2	60	11	17446	1.05733e+16	8.85623e+11	4.42909e+11	0.007092529876373543
UP_KEYWORDS	Immunity	9	1.30435e+16	1.86425e+11	IFIH1, CD55, OASL2, OASL1, TGTP2, OAS1A, OAS2, MX2, LGALS9	66	401	22680	7712536839718880	0.002383415546875045	7.95104e+11	0.021647994615991983
INTERPRO	IPR002934:Nucleotidyl transferase domain	3	4.34783e+16	8.18508e+11	OASL2, OAS1A, OAS2	64	14	20594	68953125	0.13845627782477687	0.03657185239798	1.00538e+16
KEGG_PATHWAY	mmu05164:Influenza A	5	7246376811594200	0.0015011140053375206	IFIH1, OAS1A, OAS2, IL33, MX2	24	171	7691	9370126705653020	0.09710809818391464	0.049793758273455	1.53358e+16
GOTERM_BP_DIRECT	GO:0002376~immune system process	7	1.01449e+16	0.001657643146871114	IFIH1, CD55, OASL2, OASL1, OAS2, MX2, LGALS9	61	383	18082	5417711766468340	0.634089037052122	0.2222431310746512	2.42373e+16
GOTERM_BP_DIRECT	GO:0006164~purine nucleotide biosynthetic process	3	4.34783e+16	0.0019796299172106843	OASL2, OAS1A, OAS2	61	20	18082	4446393442622950	0.6990601103906049	0.21350502635628144	2.88812e+16
GOTERM_BP_DIRECT	GO:0045087~innate immune response	7	1.01449e+16	0.002063237485464561	IFIH1, CD55, OASL2, OASL1, OAS1A, OAS2, MX2	61	400	18082	5187459016393440	0.7139571198053312	0.1882819742913895	3.00837e+16
GOTERM_BP_DIRECT	GO:0006955~immune response	6	8695652173913040	0.0020649339522641605	P2RY14, OASL2, OASL1, TGTP2, OAS2, OAS1F	61	272	18082	6538813886210220	0.7142516452335298	0.1638515457814803	3.01081e+16
KEGG_PATHWAY	mmu05162:Measles	4	5797101449275360	0.007393323646915025	IFIH1, OAS1A, OAS2, MX2	24	136	7691	9425245098039210	0.39626124611821534	0.15481907921085802	7350167990987020
UP_KEYWORDS	Nucleotidyltransferase	3	4.34783e+16	0.0201157165248604	OASL2, OAS1A, OAS2	66	76	22680	1.35646e+16	0.9258052157282013	0.2775685034930945	2.10213e+16
UP_KEYWORDS	RNA-binding	6	8695652173913040	0.028865635701457813	IFIH1, OASL2, ZMAT3, OASL1, OAS1A, OAS2	66	601	22680	3.43065e+16	0.9764628841824864	0.3126541348535212	2.88343e+16
UP_KEYWORDS	Magnesium	5	7246376811594200	0.06232758467714027	OASL2, ITGA11, OAS1A, OAS2, TTN	66	521	22680	3297853777700220	0.9997354267563141	0.4024020209541652	5.2639e+16
GOTERM_MF_DIRECT	GO:0003723~RNA binding	6	8695652173913040	0.12308586874861534	IFIH1, OASL2, ZMAT3, OASL1, OAS2, OAS1F	60	780	17446	2236666666666660	0.9999999968333269	0.9616792613049947	7912622285934660
KEGG_PATHWAY	mmu05168:Herpes simplex infection	3	4.34783e+16	0.12722693964863202	IFIH1, OAS1A, OAS2	24	208	7691	4.622e+16	0.9999042165198243	0.6423347601596168	7533908753433550
UP_KEYWORDS	Nucleotide-binding	8	1.15942e+16	0.2355784463710291	IFIH1, OASL2, TGTP2, OAS1A, OAS2, TTN, GBP3, MX2	66	1754	22680	1.56733e+16	0.9999999999999988	0.775755211247833	955832116889067
GOTERM_MF_DIRECT	GO:0005524~ATP binding	8	1.15942e+16	0.2454752994393451	IFIH1, OASL2, SYN2, OASL1, OAS1A, OAS2, OAS1F, TTN	60	1507	17446	1.54355e+16	1.0	0.9697230482342436	9652536953127550
UP_KEYWORDS	Transferase	6	8695652173913040	0.5181637960496962	CDKN1A, OASL2, PARP14, OAS1A, OAS2, TTN	66	1654	22680	1.24656e+16	1.0	0.9686159922328718	9997923145912820
UP_KEYWORDS	ATP-binding	5	7246376811594200	0.553890363962202	IFIH1, OASL2, OAS1A, OAS2, TTN	66	1363	22680	1.26059e+16	1.0	0.9643111071566295	9999151114368880
GOTERM_MF_DIRECT	GO:0000166~nucleotide binding	7	1.01449e+16	0.6513343892735208	IFIH1, CELF5, OASL2, PARP14, OAS2, GBP3, MX2	60	1936	17446	1.05133e+16	1.0	0.9996101047867693	9999965171951910
GOTERM_MF_DIRECT	GO:0016740~transferase activity	5	7246376811594200	0.7446622787722303	OASL2, PARP14, OASL1, OAS2, OAS1F	60	1472	17446	0.9876585144927535	1.0	0.9998557432435574	9999999152455860
Annotation Cluster 2	Enrichment Score: 3.3310651707009664
Category	Term	Count	%	PValue	Genes	List Total	Pop Hits	Pop Total	Fold Enrichment	Bonferroni	Benjamini	FDR
UP_KEYWORDS	Antiviral defense	7	1.01449e+16	4.22586e+09	IFIH1, ISG15, OASL2, OASL1, OAS1A, OAS2, MX2	66	100	22680	2405454545454540	5.40895e+10	5.40895e+10	4.90762e+11
SMART	SM00213:UBQ	3	4.34783e+16	0.01379640423338098	ISG15, OASL2, OASL1	37	52	10425	1.62552e+16	0.5277245071031278	0.3127769700476618	1.27243e+16
INTERPRO	IPR000626:Ubiquitin	3	4.34783e+16	0.017423040088890923	ISG15, OASL2, OASL1	64	66	20594	1.46264e+16	0.959194670645586	0.41325038326150465	1949887523013350
Annotation Cluster 3	Enrichment Score: 3.035633030628498
Category	Term	Count	%	PValue	Genes	List Total	Pop Hits	Pop Total	Fold Enrichment	Bonferroni	Benjamini	FDR
UP_KEYWORDS	Glycoprotein	25	3.62319e+16	7.90554e+10	CCKAR, FFAR4, SLC6A2, NELL1, ITGA11, OAS2, GDNF, SMOC2, LGALS3BP, WISP1, P4HA2, CRISPLD2, DNER, FAP, GPR20, ASIC2, GRIA3, FRZB, CD55, CHRDL1, SULF2, PTPRV, P2RY14, GPR17, GDF15	66	3815	22680	2.25188e+16	0.010068464994054671	0.0025266762676086074	0.09177118206983303
UP_KEYWORDS	Disulfide bond	22	3188405797101440	1.05233e+12	CCKAR, SLC6A2, NELL1, EDN1, ASIC2, ITGA11, IGF1, GRIA3, FRZB, TTN, GDNF, SMOC2, CD55, LGALS3BP, WISP1, ISG15, CRISPLD2, DNER, FAP, P2RY14, GPR17, GDF15	66	3124	22680	2.41997e+16	0.01338020603039669	0.002690479669102075	0.12214229902525187
UP_KEYWORDS	Secreted	15	2173913043478260	2.46481e+12	NELL1, EDN1, IGF1, IL33, FRZB, GDNF, LGALS9, SMOC2, LGALS3BP, CHRDL1, WISP1, ISG15, CRISPLD2, FAP, GDF15	66	1685	22680	3059077421095220	0.03106085818270443	0.005245108496373052	0.285872597643122
UP_SEQ_FEATURE	glycosylation site:N-linked (GlcNAc...)	24	3478260869565210	2.83999e+12	CCKAR, FFAR4, SLC6A2, NELL1, ITGA11, ASIC2, GRIA3, FRZB, GDNF, SMOC2, CD55, LGALS3BP, CHRDL1, WISP1, SULF2, P4HA2, CRISPLD2, PTPRV, DNER, FAP, P2RY14, GPR17, GDF15, GPR20	58	3563	18012	2.09184e+16	0.18123961014262857	0.18123961014262857	0.42775827916204934
UP_SEQ_FEATURE	disulfide bond	19	2.75362e+16	5.04385e+10	CCKAR, NELL1, EDN1, ASIC2, ITGA11, IGF1, FRZB, TTN, GDNF, SMOC2, CD55, LGALS3BP, WISP1, CRISPLD2, DNER, P2RY14, FAP, GPR17, GDF15	58	2510	18012	2.35079e+16	0.2989501463833245	0.16271280099557506	0.7585237269605583
GOTERM_CC_DIRECT	GO:0005576~extracellular region	15	2173913043478260	7.79892e+11	NELL1, EDN1, IGF1, IL33, FRZB, GDNF, LGALS9, SMOC2, LGALS3BP, CHRDL1, WISP1, ISG15, CRISPLD2, FAP, GDF15	62	1753	19662	2713596967410700	0.0750537045655415	0.0750537045655415	0.8622279381435116
UP_SEQ_FEATURE	signal peptide	20	2.89855e+16	0.0025525178853516984	NELL1, EDN1, ITGA11, IGF1, GRIA3, FRZB, GDNF, SMOC2, CD55, LGALS3BP, CHRDL1, WISP1, SULF2, P4HA2, SHISA3, PTPRV, CRISPLD2, DNER, GDF15, PQLC3	58	3124	18012	1.98817e+16	0.8345803836132841	0.4510547858794739	3783772047690140
GOTERM_CC_DIRECT	GO:0005615~extracellular space	11	1.5942e+16	0.01665722327604469	LGALS3BP, SULF2, NELL1, FAP, EDN1, LMCD1, IGF1, IL33, FRZB, GDF15, GDNF	62	1504	19662	2319427762525730	0.8135797026768763	0.4287436174107957	1700928443760380
UP_KEYWORDS	Signal	20	2.89855e+16	0.04906265445763415	NELL1, EDN1, ITGA11, IGF1, GRIA3, FRZB, GDNF, SMOC2, CD55, LGALS3BP, CHRDL1, WISP1, SULF2, P4HA2, SHISA3, PTPRV, CRISPLD2, DNER, GDF15, PQLC3	66	4543	22680	1.51282e+16	0.9984024897710698	0.415272341234993	4424666953724460
Annotation Cluster 4	Enrichment Score: 1.269065734222906
Category	Term	Count	%	PValue	Genes	List Total	Pop Hits	Pop Total	Fold Enrichment	Bonferroni	Benjamini	FDR
GOTERM_BP_DIRECT	GO:0043065~positive regulation of apoptotic process	5	7246376811594200	0.025051947229720237	NELL1, ZMAT3, TRP53INP1, PMAIP1, FRZB	61	335	18082	4424272082211890	0.999999789731321	0.666531107169488	3.12863e+16
UP_KEYWORDS	Apoptosis	5	7246376811594200	0.05165993068858359	FAP, ZMAT3, TRP53INP1, PMAIP1, XAF1	66	489	22680	3513664249860560	0.9988743460499306	0.38427602524605087	4598971502127920
GOTERM_BP_DIRECT	GO:0006915~apoptotic process	5	7246376811594200	0.12045019015678006	FAP, ZMAT3, TRP53INP1, PMAIP1, XAF1	61	570	18082	2600230083405230	1.0	0.9753671009604972	8501530732823110
Annotation Cluster 5	Enrichment Score: 0.9983796718279031
Category	Term	Count	%	PValue	Genes	List Total	Pop Hits	Pop Total	Fold Enrichment	Bonferroni	Benjamini	FDR
UP_KEYWORDS	Endoplasmic reticulum	8	1.15942e+16	0.023633185514431592	SLN, SULF2, P4HA2, SHISA3, EPHX1, TGTP2, OAS1A, OAS2	66	997	22680	2757362998085160	0.9531763503312616	0.28833776866398364	2.42518e+16
UP_KEYWORDS	Microsome	3	4.34783e+16	0.05512659978413091	EPHX1, OAS1A, OAS2	66	132	22680	7809917355371900	0.9992955928609959	0.3836109477206592	4.82386e+16
GOTERM_CC_DIRECT	GO:0005783~endoplasmic reticulum	8	1.15942e+16	0.11418655845235237	CCKAR, SLN, SULF2, P4HA2, SHISA3, EPHX1, OAS1A, OAS2	62	1323	19662	1917635871552920	0.9999945771622726	0.7025440497535205	7396644097461650
GOTERM_CC_DIRECT	GO:0043231~intracellular membrane-bounded organelle	3	4.34783e+16	0.6823117636963855	P4HA2, EPHX1, OAS2	62	751	19662	1.26683e+16	1.0	0.99455034776362	9999970314947270
Annotation Cluster 6	Enrichment Score: 0.6615117943565963
Category	Term	Count	%	PValue	Genes	List Total	Pop Hits	Pop Total	Fold Enrichment	Bonferroni	Benjamini	FDR
INTERPRO	IPR027417:P-loop containing nucleoside triphosphate hydrolase	6	8695652173913040	0.14472381552991798	IFIH1, IFI44, TGTP2, RNF213, GBP3, MX2	64	909	20594	2123968646864680	0.9999999999995601	0.9576317905555103	8547291563410390
GOTERM_MF_DIRECT	GO:0003924~GTPase activity	3	4.34783e+16	0.15737038776209217	TGTP2, GBP3, MX2	60	209	17446	4173684210526310	0.9999999999916849	0.9738709023767784	8702800828252560
UP_KEYWORDS	Nucleotide-binding	8	1.15942e+16	0.2355784463710291	IFIH1, OASL2, TGTP2, OAS1A, OAS2, TTN, GBP3, MX2	66	1754	22680	1.56733e+16	0.9999999999999988	0.775755211247833	955832116889067
UP_KEYWORDS	GTP-binding	3	4.34783e+16	0.24623310856391514	TGTP2, GBP3, MX2	66	332	22680	3105147864184000	0.9999999999999998	0.7785558015732211	9624756422119060
GOTERM_MF_DIRECT	GO:0005525~GTP binding	3	4.34783e+16	0.3728172582672251	TGTP2, GBP3, MX2	60	383	17446	2.27755e+16	1.0	0.9902848826001112	9961686728730330
Annotation Cluster 7	Enrichment Score: 0.5368923254839906
Category	Term	Count	%	PValue	Genes	List Total	Pop Hits	Pop Total	Fold Enrichment	Bonferroni	Benjamini	FDR
UP_KEYWORDS	Metal-binding	15	2173913043478260	0.09845105743453682	IFIH1, SLC6A2, ZMAT3, LMCD1, ITGA11, OAS2, TTN, RNF213, SMOC2, CDKN1A, SULF2, P4HA2, OASL2, OAS1A, XAF1	66	3395	22680	1.51828e+16	0.9999982676666508	0.48485252756812747	6998931405057890
GOTERM_MF_DIRECT	GO:0046872~metal ion binding	14	2028985507246370	0.3408150140918581	IFIH1, SLC6A2, ZMAT3, ITGA11, LMCD1, OAS2, RNF213, SMOC2, CDKN1A, SULF2, P4HA2, OASL2, XAF1, OAS1A	60	3355	17446	1.21333e+16	1.0	0.9881499379525468	9930633765852620
UP_KEYWORDS	Zinc	6	8695652173913040	0.7304389436174601	CDKN1A, IFIH1, ZMAT3, LMCD1, XAF1, RNF213	66	2099	22680	0.9822859370262896	1.0	0.9879159209742887	9999997556384830
Annotation Cluster 8	Enrichment Score: 0.5102827409297518
Category	Term	Count	%	PValue	Genes	List Total	Pop Hits	Pop Total	Fold Enrichment	Bonferroni	Benjamini	FDR
UP_SEQ_FEATURE	topological domain:Extracellular	13	1884057971014490	0.04733205401158011	CCKAR, FFAR4, SLC6A2, ASIC2, ITGA11, GRIA3, SHISA3, PTPRV, P2RY14, FAP, DNER, GPR17, GPR20	58	2256	18012	1.78953e+16	0.9999999999999986	0.9989161463255127	5.18958e+16
GOTERM_CC_DIRECT	GO:0016020~membrane	28	4057971014492750	0.10096329669219839	CCKAR, RTP4, FFAR4, SLC6A2, ITGA11, OAS2, RNF213, LGALS3BP, SLN, SHISA3, FAP, DNER, OASL1, GPR20, PQLC3, MNDAL, ASIC2, EPHX1, GRIA3, CD55, PTPRV, PARP14, P2RY14, TGTP2, GPR17, IFI203, GBP3, SNTG2	62	6998	19662	1.26888e+16	0.9999761360558898	0.6935103574923454	6931263671796810
UP_SEQ_FEATURE	topological domain:Cytoplasmic	14	2028985507246370	0.11298319330041848	CCKAR, RTP4, FFAR4, SLC6A2, ASIC2, ITGA11, GRIA3, SHISA3, PTPRV, P2RY14, FAP, DNER, GPR17, GPR20	58	2880	18012	1.50963e+16	1.0	0.9999992225539792	8362500176297490
UP_SEQ_FEATURE	transmembrane region	17	2.46377e+16	0.27623448131242784	CCKAR, RTP4, FFAR4, SLC6A2, ASIC2, ITGA11, EPHX1, GRIA3, SLN, SHISA3, PTPRV, DNER, P2RY14, FAP, GPR17, GPR20, PQLC3	58	4312	18012	1.22435e+16	1.0	0.9999999999995588	9923961310406430
GOTERM_CC_DIRECT	GO:0005886~plasma membrane	17	2.46377e+16	0.4455180814006712	CCKAR, FFAR4, SLC6A2, ASIC2, IGF1, EPHX1, GRIA3, SLC19A2, CD55, SULF2, DNER, P2RY14, FAP, SYN2, GPR17, GPR20, SNTG2	62	4874	19662	1106112751002680	1.0	0.9803852584328016	9985634614677870
UP_KEYWORDS	Cell membrane	12	1.73913e+16	0.521460901744503	CCKAR, CD55, FFAR4, SLC6A2, P2RY14, DNER, FAP, ASIC2, GRIA3, GPR17, GPR20, SNTG2	66	3759	22680	1.097e+16	1.0	0.9655836047993078	9998082324982250
UP_KEYWORDS	Transmembrane helix	20	2.89855e+16	0.6396438921540037	CCKAR, MS4A7, RTP4, FFAR4, SLC6A2, ASIC2, ITGA11, EPHX1, GRIA3, SLC19A2, SLN, P4HA2, SHISA3, PTPRV, DNER, FAP, P2RY14, GPR17, GPR20, PQLC3	66	6938	22680	0.9905919966456145	1.0	0.976072066742279	999992884907981
UP_KEYWORDS	Transmembrane	20	2.89855e+16	0.6445340185033457	CCKAR, MS4A7, RTP4, FFAR4, SLC6A2, ASIC2, ITGA11, EPHX1, GRIA3, SLC19A2, SLN, P4HA2, SHISA3, PTPRV, DNER, FAP, P2RY14, GPR17, GPR20, PQLC3	66	6955	22680	0.9881707077968761	1.0	0.9720743014199938	9999939288797260
GOTERM_CC_DIRECT	GO:0016021~integral component of membrane	21	3.04348e+16	0.6856531911408915	CCKAR, MS4A7, RTP4, FFAR4, SLC6A2, ASIC2, ITGA11, EPHX1, GRIA3, FRZB, SLC19A2, SLN, P4HA2, SHISA3, PTPRV, DNER, FAP, P2RY14, GPR17, GPR20, PQLC3	62	6878	19662	0.968262529429973	1.0	0.9934713711148273	9999973602137570
UP_KEYWORDS	Membrane	23	3333333333333330	0.8057239868093792	CCKAR, MS4A7, RTP4, FFAR4, SLC6A2, ITGA11, ASIC2, EPHX1, GRIA3, SLC19A2, CD55, SLN, P4HA2, SHISA3, PTPRV, DNER, FAP, P2RY14, GPR17, GPR20, GBP3, PQLC3, SNTG2	66	8683	22680	0.9102425847790354	1.0	0.9923826144308431	9999999945527640
Annotation Cluster 9	Enrichment Score: 0.44982354245222245
Category	Term	Count	%	PValue	Genes	List Total	Pop Hits	Pop Total	Fold Enrichment	Bonferroni	Benjamini	FDR
UP_SEQ_FEATURE	topological domain:Extracellular	13	1884057971014490	0.04733205401158011	CCKAR, FFAR4, SLC6A2, ASIC2, ITGA11, GRIA3, SHISA3, PTPRV, P2RY14, FAP, DNER, GPR17, GPR20	58	2256	18012	1.78953e+16	0.9999999999999986	0.9989161463255127	5.18958e+16
UP_SEQ_FEATURE	topological domain:Cytoplasmic	14	2028985507246370	0.11298319330041848	CCKAR, RTP4, FFAR4, SLC6A2, ASIC2, ITGA11, GRIA3, SHISA3, PTPRV, P2RY14, FAP, DNER, GPR17, GPR20	58	2880	18012	1.50963e+16	1.0	0.9999992225539792	8362500176297490
GOTERM_CC_DIRECT	GO:0005887~integral component of plasma membrane	7	1.01449e+16	0.13523660053534675	FFAR4, SLC6A2, P2RY14, ASIC2, GPR17, GPR20, SLC19A2	62	1126	19662	1.97149e+16	0.9999995105255681	0.7331058271229993	8006568836244380
GOTERM_MF_DIRECT	GO:0004871~signal transducer activity	5	7246376811594200	0.1756304994208103	CCKAR, FFAR4, P2RY14, GPR17, GPR20	60	648	17446	2.24357e+16	0.9999999999996821	0.959134980039744	900111467829843
GOTERM_BP_DIRECT	GO:0007165~signal transduction	7	1.01449e+16	0.23576930931972045	SMOC2, CCKAR, WISP1, FFAR4, P2RY14, GPR17, GPR20	61	1255	18082	1653373391679180	1.0	0.9988743121434167	9812515535401620
UP_KEYWORDS	Cell membrane	12	1.73913e+16	0.521460901744503	CCKAR, CD55, FFAR4, SLC6A2, P2RY14, DNER, FAP, ASIC2, GRIA3, GPR17, GPR20, SNTG2	66	3759	22680	1.097e+16	1.0	0.9655836047993078	9998082324982250
UP_KEYWORDS	Receptor	8	1.15942e+16	0.6331850033402416	CCKAR, FFAR4, P2RY14, DNER, ITGA11, GRIA3, GPR17, GPR20	66	2613	22680	1.05208e+16	1.0	0.9770770044235536	9999912546007530
INTERPRO	IPR000276:G protein-coupled receptor, rhodopsin-like	5	7246376811594200	0.660507425791489	CCKAR, FFAR4, P2RY14, GPR17, GPR20	64	1458	20594	1.1035e+16	1.0	0.9999999971085807	9999983768931500
GOTERM_BP_DIRECT	GO:0007186~G-protein coupled receptor signaling pathway	6	8695652173913040	0.6796881567032345	CCKAR, FFAR4, P2RY14, EDN1, GPR17, GPR20	61	1706	18082	1042530701670090	1.0	0.9999999997838528	9999999512759380
GOTERM_MF_DIRECT	GO:0004930~G-protein coupled receptor activity	6	8695652173913040	0.7177592166651919	CCKAR, FFAR4, P2RY14, GPR17, FRZB, GPR20	60	1749	17446	0.9974842767295599	1.0	0.9998098056878328	999999720049978
UP_KEYWORDS	G-protein coupled receptor	5	7246376811594200	0.7450814379950811	CCKAR, FFAR4, P2RY14, GPR17, GPR20	66	1741	22680	0.9868936347971385	1.0	0.988733756055654	9999998722551350
UP_KEYWORDS	Transducer	5	7246376811594200	0.7690212121915585	CCKAR, FFAR4, P2RY14, GPR17, GPR20	66	1801	22680	0.9540154459643633	1.0	0.989693691582591	9999999593601700
INTERPRO	IPR017452:GPCR, rhodopsin-like, 7TM	5	7246376811594200	0.777826398704071	CCKAR, FFAR4, P2RY14, GPR17, GPR20	64	1708	20594	0.9419825819672131	1.0	0.9999999999844857	9999999913294290
Annotation Cluster 10	Enrichment Score: 0.3277560757196918
Category	Term	Count	%	PValue	Genes	List Total	Pop Hits	Pop Total	Fold Enrichment	Bonferroni	Benjamini	FDR
UP_KEYWORDS	Differentiation	4	5797101449275360	0.2825098854269691	CHRDL1, NELL1, DNER, FRZB	66	646	22680	2.12778e+16	1.0	0.8172836042589199	9788386913829510
GOTERM_BP_DIRECT	GO:0030154~cell differentiation	4	5797101449275360	0.48210167806875726	CHRDL1, NELL1, DNER, FRZB	61	780	18082	1520134510298440	1.0	0.9999989316944268	9999405898708140
UP_KEYWORDS	Developmental protein	4	5797101449275360	0.534324293215686	CHRDL1, SHISA3, DNER, FRZB	66	976	22680	1.40835e+16	1.0	0.9657240417593306	999860252305101
GOTERM_BP_DIRECT	GO:0007275~multicellular organism development	4	5797101449275360	0.6714265107061952	CHRDL1, SHISA3, DNER, FRZB	61	1029	18082	1.15229e+16	1.0	0.9999999998278223	999999928992096
Annotation Cluster 11	Enrichment Score: 0.01866930672055855
Category	Term	Count	%	PValue	Genes	List Total	Pop Hits	Pop Total	Fold Enrichment	Bonferroni	Benjamini	FDR
UP_KEYWORDS	Transcription	4	5797101449275360	0.9102109314798612	PARP14, LMCD1, TRP53INP1, IL33	66	1859	22680	0.7394004596801801	1.0	0.9987775516615945	9999999999993020
GOTERM_BP_DIRECT	GO:0006351~transcription, DNA-templated	4	5797101449275360	0.9570055486552868	PARP14, LMCD1, TRP53INP1, IL33	61	1885	18082	0.6290211766752185	1.0	1.0	100.0
UP_KEYWORDS	Transcription regulation	3	4.34783e+16	0.969501584911771	PARP14, LMCD1, TRP53INP1	66	1799	22680	0.5730456314113902	1.0	0.9999092027442749	100.0
GOTERM_BP_DIRECT	GO:0006355~regulation of transcription, DNA-templated	3	4.34783e+16	0.9970518575296413	PARP14, LMCD1, TRP53INP1	61	2279	18082	0.3902056553420755	1.0	1.0	100.0

## Sheet: Table S9 - MS data list
Table S9. Mass Spectrometry.
Shown is the complete list of detected proteins in mass spectrometry analysis.
Intensity 1-TbX2_x-y_Mean_	Intensity 2-TbX2_x-y_Mean_	Intensity 3-TbX2_x-y_Mean_	Intensity 1-IgG_x-y_Mean	Intensity 2-IgG_x-y_Mean	Intensity 3-IgG_x-y_Mean	Intensity 1-IgG	Intensity 2-IgG	Intensity 3-IgG	Intensity 1-TbX2	Intensity 2-TbX2	Intensity 3-TbX2	Intensity 2-IgG-Input	Intensity 3-IgG-Input	Intensity 2-TbX2-Input	Intensity 3-TbX2-input	C: Student's T-test Significant ERM-TbX2_ERM-IgG	N: Peptides	N: Razor + unique peptides	N: Unique peptides	N: Sequence coverage [%]	N: Mol. weight [kDa]	N: Score	N: Mean	N: Mean_	N: -Log Student's T-test p-value ERM-TbX2_ERM-IgG	N: Student's T-test Difference ERM-TbX2_ERM-IgG	T: Protein IDs	T: Majority protein IDs	T: Protein names	T: Gene names	T: id
14.5266	11.9438	11.9829	-0.13311	0.557716	-0.22039	17.237	17.9278	17.1497	31.049	28.4663	28.5054	18.4133	16.3269	17.6395	15.4054	+	1	1	1	13.1	11.277	15.246	17.3701	16.5225	3.86179	12.7497	A0A0A0MQC1	A0A0A0MQC1	Immunoglobulin heavy variable 3-5	Ighv3-5	28		700	not enriched
14.8905	14.5258	14.6684	6.14604	2.24543	1.07342	22.7069	18.8063	17.6342	34.1802	33.8155	33.9581	18.9466	14.1751	23.8587	14.7207	+	1	1	1	7.8	13.067	6.7196	16.5608	19.2897	2.77366	11.5399	F7CGC9;A2A4A1;Q91ZF0	F7CGC9;A2A4A1;Q91ZF0	DnaJ homolog subfamily C member 24	Dnajc24	122		41	mitochondrial, proteasomal, hemoglobins, immunoglobin, ribosomal
9.41579	8.74784	7.33841	-2.10953	-1.71052	-0.389795	17.2858	17.6848	19.0055	25.1697	24.5018	23.0924	20.0113	18.7794	16.8656	14.6423	+	11	11	11	15.8	90.244	84.777	19.3953	15.7539	3.60483	9.90396	Q8BX02;Q8BX02-2	Q8BX02;Q8BX02-2	KN motif and ankyrin repeat domain-containing protein 2	Kank2	1189		59	not nuclear
14.0998	14.3931	14.6761	6.04035	1.47036	7.62234	22.1786	17.6086	23.7606	30.9656	31.2589	31.5419	16.2795	15.997	18.1208	15.6108	+	10	10	2	18.1	44.259	264.93	16.1383	16.8658	2.13967	9.34534	P01867;P01867-2;A0A0A6YVP0	P01867;P01867-2	Ig gamma-2B chain C region	Igh-3	552		119	potential candidates
-0.000453949	-1.77647	3.91213	-10.1892	-8.16596	-4.00951	16.8501	18.8734	23.0298	20.2607	18.4847	24.1733	29.7102	24.3685	17.0989	23.4235	+	8	2	2	26.8	32.904	24.318	27.0394	20.2612	1.52297	8.16664	P48962;Q3V132	P48962	ADP/ATP translocase 1	Slc25a4	733
12.0611	11.7285	11.625	5.76498	1.0221	5.73761	23.2186	18.4757	23.1912	33.038	32.7054	32.6018	18.6579	16.2494	24.7266	17.2271	+	10	10	9	43	11.778	323.31	17.4536	20.9769	2.07045	7.62996	A0A075B5P2;P01837	A0A075B5P2;P01837	Ig kappa chain C region	Igkc	7		919	total
6.76067	6.79966	7.20815	-0.193972	0.412382	-1.58389	16.6293	17.2356	15.2393	23.3358	23.3748	23.7833	17.4325	16.214	18.5205	14.6297	+	2	2	2	1.8	63.105	11.069	16.8232	16.5751	3.57749	7.37798	A0A0N4SV35	A0A0N4SV35	membrane associated ring-CH-type finger 8	March8	67
3.74207	3.40081	3.02862	-1.00677	-5.18815	-5.36215	21.3661	17.1847	17.0107	22.508	22.1667	21.7945	24.5575	20.1882	21.3174	16.2144	+	4	4	4	16.5	29.295	25.206	22.3728	18.7659	2.13621	7.24286	A2AMW0;P47757-2;P47757;P47757-4;F7CAZ6;A0A0A0MQI9;F6YHZ8	A2AMW0;P47757-2;P47757;P47757-4;F7CAZ6	F-actin-capping protein subunit beta	Capzb	159
-1.60945	-0.964199	2.72779	-7.04328	-6.99806	-6.3458	17.7263	17.7716	18.4238	16.9241	17.5693	21.2613	22.5783	26.9609	22.1593	14.9078	+	3	3	3	26.7	15.556	23.523	24.7696	18.5335	2.1251	6.84709	A0A0A6YY29;Q9CXW3	A0A0A6YY29;Q9CXW3	Calcyclin-binding protein	Cacybp	37
8.96933	7.60956	7.74831	-0.161995	4.13532	0.147125	16.5432	20.8405	16.8523	25.7331	24.3733	24.5121	17.432	15.9784	17.7322	15.7953	+	8	8	8	22.5	51.891	55.196	16.7052	16.7638	2.01376	6.73558	Q3T9T1;Q3TZY4;Q80W04	Q3T9T1;Q3TZY4;Q80W04	Transmembrane and coiled-coil domains protein 2	Tmcc2	947
-4.87941	1.91237	1.03116	-7.58824	-7.81003	-6.7362	16.3552	16.1334	17.2072	17.0411	23.8329	22.9517	26.126	21.7608	24.2651	19.5759	+	6	6	6	42.9	23.609	90.822	23.9434	21.9205	1.44988	6.73287	P19157;P46425	P19157;P46425	Glutathione S-transferase P 1;Glutathione S-transferase P 2	Gstp1;Gstp2	634
3.61493	3.79649	1.98558	-8.50775	-0.950306	-1.03113	15.2909	22.8483	22.7675	23.6117	23.7932	21.9823	26.0435	21.5537	24.5772	15.4163		11	11	10	18.6	85.47	81.719	23.7986	19.9967	1.21151	6.62873	Q02248;E9Q6A9;D3YUH4;F7CRC6;F6QZ47;F7BAC9;D3Z5Q1;E9PW26	Q02248;E9Q6A9	Catenin beta-1	Ctnnb1	924
5.38313	1.68978	5.11522	-3.30369	-1.27662	-2.93191	16.6299	18.6569	17.0016	21.4062	17.7128	21.1383	22.3699	17.4972	16.6087	15.4374	+	4	4	4	8.1	65.994	23.846	19.9335	16.0231	2.09205	6.56679	D3Z7P3-2;D3Z7P4;D3Z7P3;F6U529	D3Z7P3-2;D3Z7P4;D3Z7P3	Glutaminase kidney isoform, mitochondrial	Gls	316
-2.3064	3.06156	2.26353	-5.54086	-4.15284	-6.95483	17.4595	18.8475	16.0455	17.0413	22.4092	21.6112	26.1015	19.8992	23.5129	15.1824	+	3	3	3	53.1	5.8765	20.791	23.0003	19.3477	1.61529	6.55575	A0A0N4SVQ1;Q62425	A0A0N4SVQ1;Q62425	Cytochrome c oxidase subunit NDUFA4	Ndufa4	71
-0.839914	0.16151	8.92091	-3.40656	-4.01019	-3.4973	17.4334	16.8297	17.3426	16.6957	17.6972	26.4566	24.0296	17.6503	20.7742	14.2971		6	6	6	2.8	293.02	37.436	20.8399	17.5357	0.962755	6.38552	E9PVA8	E9PVA8	eIF-2-alpha kinase activator GCN1	Gcn1l1	334
6.94181	8.34737	8.0931	-0.748037	0.397024	4.87972	16.7596	17.9046	22.3873	23.337	24.7426	24.4883	18.7165	16.2987	18.4347	14.3558	+	3	3	3	11.7	35.633	23.604	17.5076	16.3952	1.62305	6.28453	A0A075B5P4;A0A0A6YWR2;P01868;P01869	A0A075B5P4;A0A0A6YWR2;P01868;P01869	Ig gamma-1 chain C region secreted form;Ig gamma-1 chain C region, membrane-bound form	Ighg1	9
2.78668	5.25363	2.81127	-1.41898	-3.61394	-2.96688	18.804	16.609	17.2561	21.7586	24.2255	21.7832	18.4807	21.9652	23.0371	14.9067	+	8	8	8	5.5	216.37	48.365	20.223	18.9719	2.41327	6.28379	E9QAS4;E9QAS5;Q6PDQ2;E9PYU4;E9PYL1;A2A8L1;F6WR45	E9QAS4;E9QAS5;Q6PDQ2	Chromodomain-helicase-DNA-binding protein 4	Chd4	403
5.19296	4.91558	6.07103	-1.10655	-1.25557	0.0406418	16.9608	16.8118	18.108	20.4207	20.1433	21.2988	21.045	15.0897	15.7273	14.7282	+	4	4	4	5.1	77.8	24.338	18.0674	15.2277	3.48213	6.16701	Q8CIB5;A6X941	Q8CIB5;A6X941	Fermitin family homolog 2	Fermt2	1213
4.89095	6.81324	4.02587	-1.27577	-0.465345	-1.02185	16.0198	16.8302	16.2737	22.0488	23.9711	21.1837	18.3345	16.2567	18.2023	16.1133	+	4	4	4	13.2	34.69	24.057	17.2956	17.1578	2.70198	6.16434	Q8BQ10;A0A0R4J008;P70288;D3YYI8;O09106;Q3UM33;O88895	Q8BQ10;A0A0R4J008;P70288;D3YYI8;O09106	Histone deacetylase 2;Histone deacetylase;Histone deacetylase 1	Hdac2;Gm10093;Hdac1	76
1.38768	8.59506	6.46861	-1.04992	-0.363241	0.114124	16.4522	17.1388	17.6162	17.5729	24.7803	22.6538	19.4563	15.5479	17.1371	15.2333		4	4	4	7.4	73.697	26.668	17.5021	16.1852	1.28186	5.9168	E9Q5C9	E9Q5C9	Nucleolar and coiled-body phosphoprotein 1	Nolc1	385
8.70222	7.7553	-0.00311756	-0.156252	-0.594749	-0.035593	17.3069	16.8684	17.4276	24.428	23.4811	15.7227	17.7483	17.178	16.3509	15.1007		2	2	2	2.8	75.08	40.122	17.4632	15.7258	0.974678	5.747	Q60707	Q60707	T-box transcription factor TBX2	Tbx2	1022
0.0582333	4.74687	2.5607	-3.24621	-3.56125	-2.79208	17.1526	16.8376	17.6067	16.2573	20.9459	18.7598	23.2634	17.5342	17.4583	14.9398	+	1	1	1	4	19.774	6.3971	20.3988	16.1991	1.83507	5.65512	G3UWN9;G3UXY0;G3X9K9;G3UXZ5;P97371	G3UWN9;G3UXY0;G3X9K9;G3UXZ5;P97371	Proteasome activator complex subunit 1	Psme1	450
2.43836	6.50396	4.62515	-2.21057	1.7576	-2.80816	17.2202	21.1884	16.6226	21.4276	25.4932	23.6144	18.2615	20.6001	23.52	14.4584	+	9	9	9	4.8	285.15	82.628	19.4308	18.9892	1.41037	5.60953	Q8BTI8-3;Q8BTI8-2;Q8BTI8;A0A087WPS9;A0A087WRX8	Q8BTI8-3;Q8BTI8-2;Q8BTI8	Serine/arginine repetitive matrix protein 2	Srrm2	1182
-0.647959	6.10397	1.87875	-2.57849	-3.90455	-2.775	16.9989	15.6729	16.8024	16.4347	23.1867	18.9614	18.8708	20.2841	20.0007	14.1647		5	5	5	3	273.99	35.996	19.5774	17.0827	1.28853	5.53094	F6ZDS4;Q7M739;F6RX08	F6ZDS4;Q7M739;F6RX08	Nucleoprotein TPR	Tpr	426
4.55479	4.45572	3.12034	-3.82691	0.645929	-1.19106	16.9499	21.4228	19.5858	22.5605	22.4614	21.126	25.0865	16.4671	21.5816	14.4298	+	9	9	9	11.4	104.92	56.13	20.7768	18.0057	1.78948	5.50096	P30999;E9Q8Z4;E9Q8Z6;G3X9V2;E9Q904;E9Q901;D3Z2H2;E9Q8Z9;E9Q8Z8;E9Q905;E9Q907;E9Q903;E9Q986;D3Z7H6;P30999-2;E9Q8Z5;P30999-3;E9Q906;D3Z2H7	P30999;E9Q8Z4;E9Q8Z6;G3X9V2;E9Q904;E9Q901;D3Z2H2;E9Q8Z9;E9Q8Z8;E9Q905;E9Q907;E9Q903;E9Q986;D3Z7H6;P30999-2;E9Q8Z5;P30999-3;E9Q906;D3Z2H7	Catenin delta-1	Ctnnd1	301
3.79461	4.42871	-0.710823	-5.17775	-3.41962	-0.290503	16.5919	18.35	21.4791	22.0609	22.695	17.5554	23.5489	19.9904	22.4809	14.0516		4	4	4	8.4	51.373	24.412	21.7696	18.2663	1.19044	5.46679	O55222;D3YZA5;F6Q5Z1	O55222	Integrin-linked protein kinase	Ilk	529
5.04149	4.42546	3.68383	-0.345699	-1.46419	-1.42833	17.9986	16.8801	16.916	21.3578	20.7418	20.0002	19.2497	17.4389	17.3662	15.2664	+	1	1	1	28.1	3.7112	6.5528	18.3443	16.3163	3.27809	5.463	A0A0N4SVL7;A0A0N4SWF7;Q923D5	A0A0N4SVL7;A0A0N4SWF7;Q923D5	WW domain-binding protein 11	Wbp11	70
-0.310962	4.96134	5.54183	-3.2645	1.52188	-4.44056	17.1026	21.889	15.9266	15.7956	21.0679	21.6484	23.6691	17.0651	18.2571	13.956		3	3	3	6.3	50.113	18.832	20.3671	16.1066	0.981797	5.45846	Q9Z2I9	Q9Z2I9	Succinyl-CoA ligase [ADP-forming] subunit beta, mitochondrial	Sucla2	1573
5.97656	3.67038	5.55646	-0.978283	0.209972	-0.173683	16.204	17.3923	17.0086	24.6304	22.3242	24.2103	17.3576	17.007	21.4549	15.8528	+	25	1	1	57.2	50.135	9.814	17.1823	18.6538	2.61319	5.3818	P68369;P05214	P68369;P05214	Tubulin alpha-1A chain;Tubulin alpha-3 chain	Tuba1a;Tuba3a	873
1.625	4.21817	3.31389	-2.73233	-2.27415	-1.92632	16.7635	17.2216	17.5695	20.0865	22.6797	21.7754	19.1031	19.8885	22.8525	14.0706	+	3	3	3	22.3	19.79	18.626	19.4958	18.4615	2.59928	5.36328	Q62376-2;Q62376	Q62376-2;Q62376	U1 small nuclear ribonucleoprotein 70 kDa	Snrnp70	1069
-1.09159	-3.44775	-4.60135	-10.2216	-4.77861	-10.181	15.5003	20.9433	15.5409	20.8338	18.4776	17.324	27.6846	23.7592	25.4103	18.4403		12	12	12	21.5	82.669	119.23	25.7219	21.9253	1.20698	5.34683	Q8BMS1	Q8BMS1	Trifunctional enzyme subunit alpha, mitochondrial;Long-chain enoyl-CoA hydratase;Long chain 3-hydroxyacyl-CoA dehydrogenase	Hadha	1176
0.537192	9.2346	6.44356	-0.271019	0.914125	-0.466822	16.1987	17.3838	16.0029	16.1451	24.8425	22.0515	18.3981	14.5413	15.7236	15.4922		5	5	5	14.6	50.063	33.381	16.4697	15.6079	0.962975	5.34635	A0A0A0MQ76;Q6DFW4;A0A087WQ46;A0A087WP00;A0A087WSU5;A0A087WSL8	A0A0A0MQ76;Q6DFW4;A0A087WQ46;A0A087WP00	Nucleolar protein 58	Nop58	25
7.46013	5.90048	5.99055	-0.608805	-1.02311	4.96662	16.8588	16.4445	22.4343	23.7387	22.1791	22.2691	19.3255	15.6098	17.684	14.8732		1	1	1	10.8	13.214	15.077	17.4676	16.2786	1.25528	5.33881	A0A140T8M9;A0A140T8M0;A0A0B4J1I0;A0A075B5N0;A0A075B5K8;F6XWB2;A0A140T8N1;A0A0G2JDE5;P01631	A0A140T8M9;A0A140T8M0;A0A0B4J1I0;A0A075B5N0;A0A075B5K8;F6XWB2;A0A140T8N1;A0A0G2JDE5;P01631	Ig kappa chain V-II region 26-10	Igkv1-110;Igkv1-35;Igkv1-99;Igkv1-115	2
0.135553	10.9427	7.32447	0.152937	1.04788	1.33123	17.4483	18.3432	18.6266	16.2725	27.0796	23.4614	17.9857	16.605	17.3632	14.9106		15	15	15	22.8	93.55	116.5	17.2954	16.1369	0.761474	5.29021	Q9JIK5	Q9JIK5	Nucleolar RNA helicase 2	Ddx21	1494
3.68336	5.39686	2.37562	-1.35251	-1.1739	-1.84777	16.8111	16.9897	16.3159	20.4026	22.1161	19.0949	19.3677	16.9595	18.0899	15.3486	+	2	2	2	4.9	52.572	12.607	18.1636	16.7192	2.37825	5.27667	Q9CT10	Q9CT10	Ran-binding protein 3	Ranbp3	1370
2.57258	8.08017	5.61586	-0.0269432	-0.375519	0.95676	25.6069	25.2584	26.5906	24.641	30.1486	27.6842	24.0834	27.1843	26.0302	18.1066	+	27	27	27	36.9	76.722	323.31	25.6339	22.0684	1.47867	5.23811	P09405	P09405	Nucleolin	Ncl	582
-2.32126	5.51347	3.36304	-4.6773	-0.192789	-4.26071	16.8389	21.3234	17.2555	15.7774	23.6121	21.4617	19.8378	23.1946	20.393	15.8043		4	4	4	32.4	22.135	33.416	21.5162	18.0987	0.889355	5.22868	Q3TFP0;Q9R0U0-3;Q9R0U0-2;Q9R0U0;A3KG57	Q3TFP0;Q9R0U0-3;Q9R0U0-2;Q9R0U0	Serine/arginine-rich splicing factor 10	Srsf10	949
-0.487553	3.17912	0.615208	-5.05499	-4.40807	-2.29343	17.1819	17.8289	19.9435	20.0839	23.7506	21.1867	24.4227	20.0511	21.9488	19.1942	+	5	3	3	17.3	37.54	19.66	22.2369	20.5715	1.66856	5.02109	P62137	P62137	Serine/threonine-protein phosphatase PP1-alpha catalytic subunit	Ppp1ca	808
1.62925	8.58546	6.01731	-0.107496	-0.0264149	1.45335	17.7515	17.8326	19.3123	17.09	24.0462	21.478	18.7697	16.9483	17.2845	13.6369		5	5	5	14.6	50.421	53.118	17.859	15.4607	1.11674	4.97086	Q8BVY0	Q8BVY0	Ribosomal L1 domain-containing protein 1	Rsl1d1	1186
9.90432	6.26746	7.40838	5.21129	1.68921	1.77404	29.3901	25.868	25.9528	28.0209	24.384	25.525	25.1887	23.1689	16.9552	19.2779	+	3	3	3	34.8	10.275	119.42	24.1788	18.1166	1.45904	4.96854	P61514	P61514	60S ribosomal protein L37a	Rpl37a	798
5.50183	4.54257	3.1414	-0.113565	-0.16205	-1.23867	22.5638	22.5154	21.4387	27.7147	26.7554	25.3543	24.3872	20.9676	22.4377	21.9881	+	38	38	38	28.8	188.85	317.06	22.6774	22.2129	2.48934	4.90003	B9EHJ3;P39447;A0A0U1RPW2;A0A0U1RPB2	B9EHJ3;P39447;A0A0U1RPW2	Tight junction protein ZO-1	Tjp1	220
-2.3122	3.76263	-2.90087	-2.20942	-5.67727	-8.25529	21.2016	17.7338	15.1558	16.9093	22.9841	16.3206	24.7667	22.0554	18.8602	19.5827		4	4	4	17.1	36.511	30.901	23.411	19.2215	0.822745	4.89718	P14152	P14152	Malate dehydrogenase, cytoplasmic	Mdh1	611
3.40244	4.92626	5.97462	-2.24935	1.02842	0.933466	22.0088	25.2866	25.1916	22.4828	24.0066	25.0549	25.3219	23.1943	24.5176	13.6431	+	5	5	5	37.3	12.554	32.625	24.2581	19.0803	1.68531	4.86359	O55142	O55142	60S ribosomal protein L35a	Rpl35a	527
2.6058	-0.251827	-0.788006	-6.08694	-6.35745	-0.562449	16.412	16.1415	21.9365	21.0446	18.187	17.6508	24.8684	20.1294	22.1496	14.728		3	3	3	26	10.99	21.197	22.4989	18.4388	1.05567	4.8576	P62627;A2AVR9	P62627;A2AVR9	Dynein light chain roadblock-type 1	Dynlrb1	825
-0.660942	5.86563	3.99894	-1.71073	-0.937975	-2.63608	16.4409	17.2136	15.5155	16.0049	22.5314	20.6647	20.17	16.1332	18.5624	14.7692		2	2	2	6.1	40.068	14.573	18.1516	16.6658	1.13458	4.82947	P54923	P54923	[Protein ADP-ribosylarginine] hydrolase	Adprh	761
0.0552292	2.56642	0.219715	-3.98273	-4.20642	-3.31973	17.4963	17.2726	18.1593	20.4257	22.9369	20.5902	23.6449	19.3132	22.2233	18.5176	+	3	3	3	34.7	11.225	18.513	21.479	20.3705	2.30275	4.78341	Q8CFZ0;G3UYP0;P63280	Q8CFZ0;G3UYP0;P63280	SUMO-conjugating enzyme UBC9	Ube2i	460
1.1427	-1.16112	-0.49959	-5.26915	-4.97701	-4.54424	16.8266	17.1188	17.5515	20.0294	17.7256	18.3872	23.5123	20.6793	17.4192	20.3543	+	4	4	4	9.3	73.417	25.416	22.0958	18.8868	2.57348	4.75746	A0A0R4J0G0;Q8BH04	A0A0R4J0G0;Q8BH04	Phosphoenolpyruvate carboxykinase [GTP], mitochondrial	Pck2	82
-3.79593	2.37605	1.5803	-4.68266	-3.55076	-5.5629	17.4422	18.5741	16.562	15.3719	21.5439	20.7481	24.6415	19.6083	23.3147	15.021		5	5	5	10.1	95.832	32.072	22.1249	19.1678	1.08057	4.65225	P56399;Q3U4W8;D3YYA5	P56399;Q3U4W8	Ubiquitin carboxyl-terminal hydrolase 5;Ubiquitin carboxyl-terminal hydrolase	Usp5	768
4.10456	6.28253	1.74376	-0.907692	-0.301319	-0.505913	16.2207	16.8271	16.6225	20.0723	22.2503	17.7116	18.973	15.2837	17.0812	14.8543	+	2	2	2	1.5	123.55	11.881	17.1284	15.9678	1.59972	4.61525	B7ZC27;Q99PV0	B7ZC27;Q99PV0	Pre-mRNA-processing-splicing factor 8	Prpf8	216
-0.690372	5.25862	4.13125	-1.8282	-1.48648	-1.5778	16.6566	16.9983	16.907	16.4947	22.4436	21.3163	21.8203	15.1493	20.3759	13.9941		2	2	2	17.8	14.866	15.591	18.4848	17.185	1.16593	4.53066	P16045	P16045	Galectin-1	Lgals1	619
0.879801	-3.69043	-0.438936	-6.47261	-2.78247	-7.49932	18.5646	22.2548	17.5379	22.3086	17.7383	20.9898	26.7197	23.3547	24.3336	18.5239		11	10	9	31.1	50.648	70.48	25.0372	21.4288	1.07206	4.50161	E9Q1G8;E9Q9F5;O55131	E9Q1G8;E9Q9F5;O55131	Septin-7	Sept7	368
-0.323864	-0.524939	-0.454638	-6.17945	-1.54353	-7.06653	17.0233	21.6592	16.1362	17.708	17.507	17.5773	24.2508	22.1547	21.8111	14.2527		3	3	3	22.3	17.253	17.354	23.2027	18.0319	1.23227	4.49536	G3UZJ4;H3BJQ7;P99029-2;P99029	G3UZJ4;H3BJQ7;P99029-2;P99029	Peroxiredoxin-5, mitochondrial	Prdx5	462
0.844774	5.39491	5.40599	-2.19991	0.2178	0.142326	15.1293	17.547	17.4716	16.6124	21.1626	21.1737	18.4332	16.2253	16.9971	14.5382		2	2	2	5.8	58.841	12.432	17.3292	15.7677	1.23221	4.49516	Q9D554	Q9D554	Splicing factor 3A subunit 3	Sf3a3	1436
5.0855	3.84235	3.63003	-0.9897	-0.576864	0.748861	16.0893	16.5021	17.8279	21.3095	20.0663	19.854	17.8067	16.3512	17.2546	15.1934	+	1	1	1	0.4	230.99	6.279	17.079	16.224	2.52119	4.45853	K3W4L0;B2RRE2;E9QAX2;Q9JMH9-4;Q9JMH9-1;Q9JMH9;Q9JMH9-6	K3W4L0;B2RRE2;E9QAX2;Q9JMH9-4;Q9JMH9-1;Q9JMH9;Q9JMH9-6	Unconventional myosin-XVIIIa	Myo18a	208
2.90404	-2.1943	-3.02197	-1.9178	-7.00551	-6.75401	23.0266	17.9389	18.1904	22.8416	17.7433	16.9156	27.2139	22.6748	24.4284	15.4468		5	5	5	10	67.277	34.547	24.9444	19.9376	0.831371	4.45503	P35564	P35564	Calnexin	Canx	694
-2.33282	2.73977	2.45236	-3.60665	-2.04643	-4.80566	17.9382	19.4985	16.7392	16.5255	21.5981	21.3107	22.8217	20.2681	22.2286	15.4881		1	1	1	12.8	10.102	6.3729	21.5449	18.8583	1.14163	4.43935	G5E919;F7CDT0;F6WMC0;P61082	G5E919;F7CDT0;F6WMC0;P61082	NEDD8-conjugating enzyme Ubc12	Ube2m	423
-0.63319	4.48807	3.19548	-1.60104	-1.93873	-2.66622	17.6407	17.303	16.5755	19.4173	24.5386	23.246	18.7963	19.6873	24.9639	15.1371	+	11	11	8	7.7	172.79	72.374	19.2418	20.0505	1.31836	4.41879	Q01320	Q01320	DNA topoisomerase 2-alpha	Top2a	920
5.33528	11.185	8.66707	2.84705	3.9534	5.14199	20.1882	21.2946	22.4832	20.9506	26.8003	24.2823	18.8181	15.8643	16.5073	14.7232		18	18	18	15.1	152.04	214.91	17.3412	15.6153	1.14138	4.41498	Q7TPV4	Q7TPV4	Myb-binding protein 1A	Mybbp1a	1122
-1.59785	-1.57272	-0.247753	-6.81891	-8.74943	-1.08434	18.1307	16.2001	23.8652	22.2769	22.302	23.627	29.3729	20.5262	23.5968	24.1527		10	10	5	69.4	15.748	285.38	24.9496	23.8748	0.876021	4.41145	A8DUK4;E9Q223;CON__P02070	A8DUK4;E9Q223	Beta-globin	Hbbt1;Hbb-bs	190
1.86193	-1.13032	2.85828	-6.91658	-1.52112	-1.18679	15.687	21.0825	21.4168	20.4629	17.4707	21.4593	23.9117	21.2955	22.7606	14.4414		5	5	5	10.9	67.314	31.284	22.6036	18.601	0.931723	4.40479	P61222	P61222	ATP-binding cassette sub-family E member 1	Abce1	795
-1.97389	2.83869	2.77021	-3.99486	-3.45927	-2.00097	15.5032	16.0387	17.497	16.9791	21.7917	21.7232	19.0336	19.9624	23.3899	14.516		4	4	4	14.1	43.062	24.608	19.498	18.953	1.20577	4.36337	Q9CXY6	Q9CXY6	Interleukin enhancer-binding factor 2	Ilf2	1383
-0.157599	5.09976	4.33576	-1.88153	-2.03828	0.131811	17.0359	16.8791	19.0492	15.7744	21.0317	20.2677	23.0757	14.7591	16.8563	15.0077		2	2	2	10	28.463	12.467	18.9174	15.932	1.14895	4.35531	O88456;A0A0R4IZW8;A0A0R4J1C2	O88456;A0A0R4IZW8;A0A0R4J1C2	Calpain small subunit 1	Capns1	75
-4.04794	2.00189	-3.06853	-6.20279	-5.24966	-6.69975	17.4712	18.4243	16.9742	16.2048	22.2546	17.1842	23.1132	24.2348	24.5138	15.9916		8	7	7	16	61.447	43.267	23.674	20.2527	1.06234	4.34587	A2AJ72;Q3TIX6;A0A0A6YVV5;F7AM43;A2AJ71;A0A0A6YY39	A2AJ72;Q3TIX6;A0A0A6YVV5	Far upstream element (FUSE)-binding protein 3	Fubp3	153
0.0878239	4.93123	5.36125	-1.15051	-0.795092	-0.702662	17.079	17.4344	17.5268	15.7727	20.6161	21.0461	21.349	15.11	16.9406	14.4291		3	3	3	17	15.137	18.748	18.2295	15.6849	1.20332	4.34285	Q05816	Q05816	Fatty acid-binding protein, epidermal	Fabp5	934
-0.541031	1.2554	0.531389	-2.36	-3.99847	-5.38628	18.9222	17.2837	15.8959	20.6944	22.4908	21.7668	22.9071	19.6573	23.1793	19.2915	+	5	5	3	16.5	37.186	38.734	21.2822	21.2354	1.8814	4.33017	P62141;A0A0J9YUU8;A0A0J9YUG2	P62141;A0A0J9YUU8	Serine/threonine-protein phosphatase PP1-beta catalytic subunit	Ppp1cb	809
-3.52595	-8.60183	-3.34104	-8.86481	-9.32052	-10.2094	18.1598	17.7041	16.8152	22.4608	17.3849	22.6457	29.5418	24.5075	26.543	25.4305		2	2	2	28.9	11.433	16.596	27.0246	25.9867	1.14591	4.30865	E9Q3T0;P47955	E9Q3T0;P47955	60S acidic ribosomal protein P1	Gm10073;Rplp1	377
-2.38911	5.41788	2.9245	-4.42664	-4.16405	1.72996	16.7907	17.0533	22.9473	16.6867	24.4937	22.0003	18.7397	23.6949	24.7292	13.4224		8	8	8	9.9	122.78	58.529	21.2173	19.0758	0.629393	4.27133	Q3UNN4;P97496-2;P97496;Q3UID0;Q6PDG5-2;Q6PDG5;Q3UZD0	Q3UNN4;P97496-2;P97496;Q3UID0;Q6PDG5-2;Q6PDG5	SWI/SNF complex subunit SMARCC1;SWI/SNF complex subunit SMARCC2	Smarcc1;Smarcc2	908
4.04418	4.47356	2.50322	-1.15278	-1.01814	0.433867	16.5432	16.6779	18.1299	22.4368	22.8662	20.8959	19.4388	15.9532	18.2606	18.5247	+	3	3	3	12.2	41.81	19.123	17.696	18.3926	2.25024	4.25267	Q925F2;D3Z5Y0	Q925F2	Endothelial cell-selective adhesion molecule	Esam	1288
3.25257	6.42134	4.7096	-3.06887	2.19226	2.5182	16.7981	22.0592	22.3851	21.6006	24.7694	23.0577	18.0529	21.6809	22.4184	14.2778		6	6	5	17.4	39.025	47.396	19.8669	18.3481	0.981186	4.2473	Q3TWW8;A0A0A6YXX6	Q3TWW8	Serine/arginine-rich splicing factor 6	Srsf6	958
6.81579	6.26164	5.47304	4.53096	2.10442	-0.710749	28.1419	25.7154	22.9002	27.2583	26.7041	25.9155	21.9016	25.3203	24.6231	16.2619		7	5	5	56.2	13.509	72.166	23.6109	20.4425	1.26289	4.20861	Q3THW5;P0C0S6;Q8R029;Q3UA95;G3UWL7	Q3THW5;P0C0S6;Q8R029;Q3UA95	Histone H2A.V;Histone H2A.Z;Histone H2A	H2afv;H2afz	584
-2.82911	3.95189	1.3353	-2.13422	-1.18874	-6.76122	21.0033	21.9487	16.3763	17.5903	24.3713	21.7547	24.7303	21.5447	25.176	15.6628		6	6	6	5.7	136.33	71.316	23.1375	20.4194	0.731094	4.18075	Q6ZQ38;D3YWC5	Q6ZQ38	Cullin-associated NEDD8-dissociated protein 1	Cand1	1106
-2.74928	3.24687	3.74038	-5.08954	-3.27413	0.0843372	17.2412	19.0566	22.4151	16.4587	22.4549	22.9484	24.8205	19.841	23.1175	15.2985		1	1	1	4.3	31.2	7.1701	22.3308	19.208	0.742536	4.17244	D3Z0U5;D6RGM7;D3Z4J2;A0A0G2JFY0;A0A0A0MQ80;Q9D3R6-3;Q9D3R6;Q3UMC0	D3Z0U5;D6RGM7;D3Z4J2;A0A0G2JFY0;A0A0A0MQ80;Q9D3R6-3;Q9D3R6;Q3UMC0	Katanin p60 ATPase-containing subunit A-like 2;Spermatogenesis-associated protein 5	Katnal2;Spata5	27
-4.93564	1.26241	1.75085	-6.02162	-3.45271	-4.86963	19.3396	21.9085	20.4916	15.3007	21.4988	21.9872	25.767	24.9555	25.1586	15.3142		12	12	12	10.9	161.93	78.691	25.3612	20.2364	0.844371	4.14052	P23116	P23116	Eukaryotic translation initiation factor 3 subunit A	Eif3a	647
-2.2689	2.51299	1.74894	-2.82749	-3.47794	-4.0674	18.2365	17.586	16.9966	17.1034	21.8853	21.1212	25.3533	16.7747	18.3144	20.4302		5	2	2	46.3	15.878	17.375	21.064	19.3723	1.26758	4.12195	P02089	P02089	Hemoglobin subunit beta-2	Hbb-b2	555
-2.75511	5.32032	2.02034	-5.41354	-1.3957	-0.951412	16.9567	20.9746	21.4188	16.2443	24.3197	21.0197	19.1252	25.6153	23.3514	14.6474		9	9	6	14.9	70.887	117.32	22.3703	18.9994	0.682886	4.1154	Q8VHM5;F7B5B5;A2AW41	Q8VHM5;F7B5B5;A2AW41	Heterogeneous nuclear ribonucleoprotein R	Hnrnpr	429
6.57186	5.89959	1.5088	2.53667	-0.925031	0.143667	19.206	15.7443	16.813	22.967	22.2947	17.9039	17.7519	15.5868	17.7328	15.0574		2	2	2	2.5	84.185	12.638	16.6694	16.3951	1.01247	4.07498	Q9Z1P7;G3UXN4;Q6P8V1	Q9Z1P7;G3UXN4;Q6P8V1	KN motif and ankyrin repeat domain-containing protein 3	Kank3	456
13.1759	11.3599	10.1394	10.0396	9.64673	2.78471	29.665	29.2722	22.4102	29.3525	27.5365	26.316	19.8115	19.4394	18.807	13.5462		5	5	5	24.6	13.916	42.384	19.6254	16.1766	0.74204	4.06806	P62320	P62320	Small nuclear ribonucleoprotein Sm D3	Snrpd3	823
1.10857	6.75635	7.88621	0.390894	-0.0370941	3.2176	17.7339	17.3059	20.5606	16.5254	22.1731	23.303	18.0078	16.6781	16.756	14.0775		3	3	2	27.6	12.678	30.082	17.343	15.4168	0.805085	4.05991	A0A140T8Q1;P01635;A0A140T8P6	A0A140T8Q1;P01635	Ig kappa chain V-V region K2	Igkv12-41	117
-0.102972	8.43237	5.296	0.478878	0.970753	0.034914	17.3105	17.8024	16.8665	15.7616	24.2969	21.1605	18.3557	15.3075	17.5737	14.1554		3	3	3	12.2	33.828	24.254	16.8316	15.8645	0.740397	4.04695	F7AA45;E9Q8F0;Q8VH51-3;Q8VH51-2;Q8VH51;B7ZD63;B7ZD61	F7AA45;E9Q8F0;Q8VH51-3;Q8VH51-2;Q8VH51	RNA-binding protein 39	Rbm39	398
-1.31533	3.96231	3.10094	-3.30695	-2.36135	-0.649166	16.1521	17.0977	18.8099	17.9727	23.2504	22.389	18.3433	20.5748	23.4571	15.119		11	2	2	20.6	49.067	14.684	19.459	19.2881	1.0436	4.0218	Q8VDW0;D6RHT5;G3UXI6;Q8VDW0-2	Q8VDW0	ATP-dependent RNA helicase DDX39A	Ddx39a	1255
1.05214	3.10002	2.14471	-2.37976	-1.33795	-2.02769	17.0361	18.0779	17.3881	19.5806	21.6285	20.6731	18.4998	20.3318	21.4012	15.6557	+	2	2	2	11	32.646	14.824	19.4158	18.5284	2.41796	4.01409	E9Q715;Q05CX5;Q7TNC4-2;Q7TNC4-3;Q7TNC4-4;Q7TNC4	E9Q715;Q05CX5;Q7TNC4-2;Q7TNC4-3;Q7TNC4-4;Q7TNC4	Putative RNA-binding protein Luc7-like 2	Luc7l2	390
-0.826233	-4.24383	-1.40025	-6.51707	-5.55477	-6.16283	17.0037	17.966	17.358	20.9523	17.5347	20.3782	25.3604	21.6811	23.8225	19.7345	+	9	9	9	24	57.147	58.539	23.5208	21.7785	1.63772	3.92145	Q922B2;Q8BJY7	Q922B2	Aspartate--tRNA ligase, cytoplasmic	Dars	1282
-1.04419	0.319963	0.33954	-3.43571	-7.04086	-1.4327	20.0406	16.4354	22.0436	21.4706	22.8348	22.8543	25.0541	21.8985	23.4555	21.5741		9	7	5	40.7	28.086	75.46	23.4763	22.5148	1.05969	3.84152	Q9CQV8;Q9CQV8-2;A2A5N1;O70456	Q9CQV8;Q9CQV8-2;A2A5N1	14-3-3 protein beta/alpha;14-3-3 protein beta/alpha, N-terminally processed	Ywhab	1357
3.58282	2.91702	-0.86895	-1.17097	-3.24239	-1.42982	16.2419	14.1705	15.9831	20.3511	19.6853	15.8993	17.9562	16.8695	17.524	16.0126		2	2	2	2.6	108.85	12.312	17.4129	16.7683	1.17394	3.82469	V9GWT6;V9GXH3;V9GXF0;V9GXP8;F8VPM7;Q99MI1-4;Q99MI1-2;Q99MI1	V9GWT6;V9GXH3;V9GXF0;V9GXP8;F8VPM7;Q99MI1-4;Q99MI1-2;Q99MI1	ELKS/Rab6-interacting/CAST family member 1	Erc1	433
-2.64426	1.72738	1.91198	-4.38907	-5.87188	-0.191664	18.4254	16.9426	22.6228	16.9622	21.3339	21.5185	25.8008	19.8281	22.78	16.4329		5	5	5	28.9	16.924	30.636	22.8145	19.6065	0.778106	3.8159	G3UY29;E9Q3P9;F8WGS1;P62492;P46638;G3UZD3;G3UZL4	G3UY29;E9Q3P9;F8WGS1;P62492;P46638	Ras-related protein Rab-11A;Ras-related protein Rab-11B	Rab11b;Rab11a	376
-0.898176	-0.630732	-2.02746	-8.86792	-4.17534	-1.94737	17.0583	21.7509	23.9788	23.2128	23.4803	22.0835	28.2017	23.6508	26.3968	21.8251		9	9	3	23.8	32.931	65.133	25.9262	24.111	0.84952	3.81142	P51881	P51881	ADP/ATP translocase 2;ADP/ATP translocase 2, N-terminally processed	Slc25a5	746
0.79397	5.34923	2.66568	-3.79418	-0.423773	1.69683	17.5762	20.9466	23.0672	21.563	26.1182	23.4347	18.1902	24.5505	25.5268	16.0112		7	7	6	33.9	20.811	58.39	21.3703	20.769	0.845305	3.77667	Q9DCC5;P23198;D3Z1A9;D3Z313	Q9DCC5;P23198;D3Z1A9;D3Z313	Chromobox protein homolog 3	Cbx3	648
2.16821	6.35398	5.02499	0.702101	0.334352	1.23993	23.9158	23.548	24.4536	22.2029	26.3886	25.0597	20.4692	25.9582	25.6733	14.396	+	17	17	14	29.9	67.443	125.55	23.2137	20.0347	1.38813	3.75693	Q3TUE1;A0A0G2JGW9;A0A0G2JFY5;Q3UUU2;Q91WJ8;Q91WJ8-2;A0A0G2JG00;A0A0G2JFK2;A0A0G2JGV9;A0A0G2JG96	Q3TUE1;A0A0G2JGW9;A0A0G2JFY5;Q3UUU2;Q91WJ8;Q91WJ8-2;A0A0G2JG00;A0A0G2JFK2	Far upstream element-binding protein 1	Fubp1	50
4.17549	4.49121	3.4427	0.95908	0.650581	-0.756451	18.0209	17.7124	16.3053	20.7365	21.0523	20.0037	18.6156	15.5079	18.3517	14.7704	+	1	1	1	8.1	14.098	6.703	17.0618	16.561	2.44383	3.75206	Q9D937	Q9D937	Uncharacterized protein C11orf98 homolog		1454
-2.58728	2.64965	2.37148	-5.83289	-4.40482	1.45814	15.1038	16.5319	22.3949	16.8074	22.0444	21.7662	23.3564	18.5171	20.4371	18.3524		3	1	1	22.8	20.396	9.0413	20.9367	19.3947	0.595887	3.73781	P61750;E9Q798;F6UFB9	P61750;E9Q798	ADP-ribosylation factor 4	Arf4	799
-2.96412	4.90845	4.06409	-3.35551	-4.04313	2.20626	17.5234	16.8358	23.0852	16.8692	24.7418	23.8974	25.3294	16.4285	24.4108	15.2559		8	8	8	25.1	24.923	51.534	20.8789	19.8334	0.514145	3.7336	A2BE93;Q9EQU5-2;Q9EQU5;A2BE92;Q9EQU5-3	A2BE93;Q9EQU5-2;Q9EQU5;A2BE92	Protein SET	Set	180
2.07473	4.81869	2.81124	0.788528	-3.663	1.38433	22.1222	17.6706	22.718	21.6156	24.3596	22.3521	18.8641	23.8031	23.0957	15.9861		12	12	12	12.3	135.55	80.654	21.3336	19.5409	0.976245	3.7316	Q921M3;Q921M3-2	Q921M3;Q921M3-2	Splicing factor 3B subunit 3	Sf3b3	1280
1.46163	5.18383	3.72156	-0.648264	-0.583235	0.446747	16.6624	16.7275	17.7574	17.9939	21.7161	20.2538	17.9289	16.6924	17.1811	15.8834	+	1	1	1	18.2	7.9577	6.3556	17.3107	16.5323	1.50862	3.71726	Q4FK66-2;Q4FK66	Q4FK66-2;Q4FK66	Pre-mRNA-splicing factor 38A	Prpf38a	996
-4.20601	5.71027	2.72757	0.737789	-3.35262	-4.16509	22.0635	17.973	17.1606	14.756	24.6723	21.6896	24.4865	18.1649	22.5058	15.4182		6	6	6	30.3	28.785	37.604	21.3257	18.962	0.482641	3.67058	P17918;A0A140T8V5	P17918;A0A140T8V5	Proliferating cell nuclear antigen	Pcna	630
-7.74317	-0.929077	-1.27977	-8.46357	-5.17271	-7.2635	15.507	18.7979	16.7071	16.3134	23.1275	22.7768	27.0213	20.9199	26.1741	21.9391		6	6	6	12.6	47.436	52.727	23.9706	24.0566	0.687652	3.64926	Q8BG32;G3UXL5;G3UWW7;G3UYH2;G3UZ28;G3UYI4;G3UZ33;G3UYL3	Q8BG32;G3UXL5;G3UWW7;G3UYH2	26S proteasome non-ATPase regulatory subunit 11	Psmd11	1142
4.9166	5.0886	2.49303	0.570879	3.25152	-2.23793	18.872	21.5526	16.0632	24.2373	24.4093	21.8137	21.207	15.3952	19.1635	19.4779		11	11	11	10.1	131.28	66.913	18.3011	19.3207	0.949596	3.63792	Q9Z0U1;Q921G9;Q9QXY1	Q9Z0U1	Tight junction protein ZO-2	Tjp2	1555
4.03832	7.75985	6.30481	2.5337	2.30023	2.39161	24.3226	24.0892	24.1806	22.9501	26.6717	25.2166	22.2335	21.3444	23.9049	13.9188	+	9	9	8	29.1	32.754	64.793	21.7889	18.9118	1.54088	3.62581	Q60668-3;Q60668;F6ZV59;G5E8G0;G3X9W0;Q60668-4;Q60668-2;E9Q5B6;A0A0G2JFL4;F6SHF3;Q9D3U4	Q60668-3;Q60668;F6ZV59;G5E8G0;G3X9W0;Q60668-4;Q60668-2;E9Q5B6	Heterogeneous nuclear ribonucleoprotein D0	Hnrnpd	1020
-0.289301	-0.397488	-0.769159	-3.7605	-3.25942	-5.30574	16.9277	17.4288	15.3825	20.7713	20.6631	20.2914	21.3462	20.0303	21.2336	20.8876	+	3	3	3	16.4	39.834	18.854	20.6883	21.0606	2.33686	3.62324	Q8BFW7-5;Q8BFW7-4;Q8BFW7	Q8BFW7-5;Q8BFW7-4;Q8BFW7	Lipoma-preferred partner homolog	Lpp	1138
1.53062	2.03103	1.972	0.373035	-3.73097	-1.95224	22.2178	18.1138	19.8925	22.0379	22.5383	22.4793	24.1691	19.5205	22.5777	18.4368	+	5	5	5	18	23.432	31.516	21.8448	20.5073	1.40521	3.6146	Q3TLP8;P63001;Q05144;A2AC13;P60764	Q3TLP8;P63001;Q05144	Ras-related C3 botulinum toxin substrate 1;Ras-related C3 botulinum toxin substrate 2	Rac1;Rac2	853
-5.23134	1.03337	0.481174	-5.9353	-5.52141	-3.10167	17.7738	18.1877	20.6075	16.6961	22.9608	22.4086	26.7154	20.7029	25.1346	18.7203		11	11	11	18.9	94.208	98.543	23.7091	21.9275	0.759253	3.61386	Q3U2G2;Q61316	Q3U2G2;Q61316	Heat shock 70 kDa protein 4	Hspa4	966
-1.21823	-0.314968	0.459717	-3.512	-4.37836	-3.93181	18.1854	17.3191	17.7656	17.6873	18.5905	19.3652	24.2528	19.1421	17.7799	20.0311	+	5	5	5	24.3	26.468	30.381	21.6974	18.9055	2.55569	3.5829	Q9WTP6;Q9WTP6-2;F7BP55	Q9WTP6;Q9WTP6-2	Adenylate kinase 2, mitochondrial;Adenylate kinase 2, mitochondrial, N-terminally processed	Ak2	1537
-2.35851	0.232685	-1.28389	-5.91845	-6.74343	-1.45183	17.2711	16.4461	21.7377	20.1438	22.735	21.2185	24.591	21.788	23.9802	21.0245		4	4	4	19.3	27.763	38.311	23.1895	22.5023	0.92224	3.568	H3BK43;H3BLJ9;H3BJL6;Q9R0P3;H3BJC6;H3BJP2;H3BKH6;H3BL99	H3BK43;H3BLJ9;H3BJL6;Q9R0P3;H3BJC6;H3BJP2;H3BKH6	S-formylglutathione hydrolase	Esd	480
3.50091	2.8786	2.86965	0.377365	-0.97571	-0.841249	17.5068	16.1537	16.2882	20.3767	19.7544	19.7454	18.0479	16.211	18.7519	14.9996	+	1	1	1	2.6	46.795	6.7267	17.1295	16.8758	2.76036	3.56292	Q5ND52	Q5ND52	rRNA methyltransferase 3, mitochondrial	Rnmtl1	1002
-3.51325	0.930769	2.17619	-6.14918	-3.02649	-1.90112	16.9411	20.0638	21.1892	15.7755	20.2195	21.4649	23.452	22.7286	24.7833	13.7942		6	6	6	16.4	52.866	40.36	23.0903	19.2887	0.763349	3.55683	Q8BVQ9;P46471	Q8BVQ9;P46471	26S protease regulatory subunit 7	Psmc2	718
-1.21594	-5.82207	-0.541231	-3.23222	-5.72588	-9.27361	23.5513	21.0577	17.5099	22.6037	17.9975	23.2784	26.4368	27.1304	26.255	21.3843		5	5	5	13.2	40.742	41.076	26.7836	23.8196	0.667128	3.55083	Q9CR16	Q9CR16	Peptidyl-prolyl cis-trans isomerase D	Ppid	1362
6.34211	8.53666	6.62739	5.42636	4.77602	0.677368	22.2048	21.5545	17.4558	22.208	24.4026	22.4933	17.319	16.2378	17.1543	14.5775		2	2	2	11.7	20.151	16.241	16.7784	15.8659	1.01468	3.54214	Q80ZM5	Q80ZM5	H1 histone family, member X (H1.10 linker histone)	H1fx	1136
1.77031	6.1103	2.99587	-0.982468	2.06147	-0.755993	16.9941	20.0381	17.2206	20.9381	25.2781	22.1637	18.2459	17.7073	22.4041	15.9316		10	10	10	19.2	68.578	62.1	17.9766	19.1678	1.01873	3.51782	A0A0G2JG10;Q497W9;O35286;A0A0G2JGQ5;Q05BH3;G3X8X0;A2A4N9;A2A4P0	A0A0G2JG10;Q497W9;O35286	Pre-mRNA-splicing factor ATP-dependent RNA helicase DHX15	Dhx15	51
-7.02035	-3.29039	-1.61871	-8.69268	-5.04991	-8.7336	15.9611	19.6039	15.9202	16.5865	20.3165	21.9882	27.2797	22.0279	24.661	22.5528		9	9	9	43.5	27.623	122.24	24.6538	23.6069	0.809114	3.51558	Q9DCW4;A0A0U1RQB4;A0A0U1RNK9;A0A0N4SVE0;A0A0U1RNR3;A0A0U1RNP5;A0A0N4SWE9	Q9DCW4;A0A0U1RQB4;A0A0U1RNK9;A0A0N4SVE0	Electron transfer flavoprotein subunit beta	Etfb	1479
-1.74413	3.59212	3.00961	-2.88208	-3.92161	1.16493	17.1276	16.088	21.1746	16.2451	21.5814	20.9989	25.3425	14.6768	18.3137	17.6648		4	4	4	34.1	15.846	27.629	20.0096	17.9892	0.694773	3.49879	Q00915	Q00915	Retinol-binding protein 1	Rbp1	918
-5.06022	-0.559977	-0.565252	-7.18512	-2.78729	-6.70248	17.0888	21.4866	17.5714	17.2966	21.7969	21.7916	25.353	23.1948	23.6529	21.0607		6	6	6	9.3	63.53	39.919	24.2739	22.3568	0.788709	3.49648	P46061	P46061	Ran GTPase-activating protein 1	Rangap1	716
2.02677	4.56817	4.20305	1.60696	3.46936	-4.74341	21.3204	23.1828	14.9701	20.7493	23.2907	22.9256	24.0284	15.3985	22.9681	14.4769		4	4	4	3.4	182.29	31.073	19.7135	18.7225	0.598152	3.48836	E9QPX1;P39061-2;P39061-1;P39061	E9QPX1;P39061-2;P39061-1;P39061	Collagen alpha-1(XVIII) chain;Endostatin	Col18a1	413
1.34536	1.28552	-3.63341	-1.52658	-2.25072	-7.66709	23.4779	22.7538	17.3374	22.138	22.0782	17.1592	26.1539	23.8551	25.1428	16.4425		4	4	4	38.1	11.675	53.999	25.0045	20.7926	0.614076	3.48062	P10639	P10639	Thioredoxin	Txn1	590
-4.63181	-0.495457	-2.35863	-7.6666	-8.46859	-1.61564	17.5973	16.7953	23.6482	19.7323	23.8686	22.0055	27.2203	23.3074	25.1648	23.5634		3	3	3	68.2	5.0256	34.496	25.2639	24.3641	0.622549	3.42165	Q6ZWY8;A0A0N4SVF0	Q6ZWY8;A0A0N4SVF0	Thymosin beta-10	Tmsb10	1113
-0.212797	7.76915	4.22307	0.571579	0.313293	0.685282	16.968	16.7097	17.0817	15.9247	23.9066	20.3606	17.129	15.6637	17.007	15.268		4	4	4	3.8	138.55	25.719	16.3964	16.1375	0.667665	3.40309	H3BL37;O08784;Q05CS0;H3BIX0	H3BL37;O08784;Q05CS0;H3BIX0	Treacle protein	Tcof1	484
-0.1089	7.00705	5.97924	0.259235	1.76401	0.651068	17.2243	18.7291	17.6161	16.1182	23.2341	22.2063	17.733	16.1972	17.0586	15.3955		4	2	2	12.1	36.983	15.72	16.9651	16.2271	0.682439	3.40103	P63087;P63087-2;A0A0G2JFF1;A0A0G2JGC1	P63087;P63087-2;A0A0G2JFF1;A0A0G2JGC1	Serine/threonine-protein phosphatase PP1-gamma catalytic subunit	Ppp1cc	860
1.09585	1.02323	-3.39134	-3.54487	-3.18572	-4.68896	17.0808	17.44	15.9367	20.4741	20.4015	15.9869	19.1992	22.0522	21.1631	17.5933		3	3	3	15.8	25.352	17.467	20.6257	19.3782	1.02353	3.38243	Q8C266;P35278;A2A5F6;A2A5F5;Q9CQD1;P61021	Q8C266;P35278	Ras-related protein Rab-5C	Rab5c	689
0.529076	6.20706	4.11954	-0.597486	2.90312	-1.55152	16.227	19.7276	15.2729	16.9023	22.5803	20.4928	18.676	14.9729	17.865	14.8814		3	3	3	11.2	37.048	20.103	16.8245	16.3732	0.719281	3.36719	D9J2V6;P41778-2;P41778;G3UXL9;Q3UR63;V9GXB8;O35317-2;O35984;O35317	D9J2V6;P41778-2;P41778	Pre-B-cell leukemia transcription factor 1	Pbx1	320
-2.51869	2.78859	-2.72061	-3.19367	-4.93259	-4.4081	18.3659	16.627	17.1515	15.8452	21.1525	15.6433	23.3065	19.8127	22.489	14.2387		2	2	2	5.9	56.55	16.903	21.5596	18.3639	0.830853	3.36122	P62814	P62814	V-type proton ATPase subunit B, brain isoform	Atp6v1b2	831
0.952883	11.2551	9.21231	4.7427	0.739782	5.88376	21.4	17.3971	22.5411	15.516	25.8182	23.7755	19.0889	14.2258	16.7366	12.3897		10	10	10	13.4	112.72	60.847	16.6573	14.5631	0.404196	3.35134	Q921K2;P11103-2;P11103	Q921K2;P11103-2;P11103	Poly [ADP-ribose] polymerase 1	Parp1	1279
6.03632	7.23348	6.24017	4.23634	1.79481	3.45262	21.5607	19.1192	20.777	23.8299	25.027	24.0337	19.3707	15.2781	20.604	14.9831	+	9	9	9	19.4	55.249	57.431	17.3244	17.7936	1.83894	3.34207	Q99LF4	Q99LF4	tRNA-splicing ligase RtcB homolog	Rtcb	1309
3.79056	6.00345	4.80065	1.99823	1.12137	1.50024	23.8022	22.9254	23.3042	23.0956	25.3084	24.1057	24.2661	19.3419	24.6191	13.9909	+	13	13	13	26.9	47.688	85.957	21.804	19.305	2.07307	3.32494	P50247;A2ALT5	P50247	Adenosylhomocysteinase	Ahcy	738
3.01732	4.90223	2.96859	-0.658604	3.66271	-1.98786	18.0124	22.3337	16.6831	22.216	24.1009	22.1673	22.1812	15.1607	23.5193	14.8781		9	9	8	34.3	34.106	58.916	18.671	19.1987	0.838691	3.29064	P11440;D3Z2T9;P97377-2;Q80YP0;P97377;Q04735-2;E9PVC7;E3W997;Q3V3A1;Q14AX6;Q14AX6-3;Q69ZA1-2;Q14AX6-2;Q8K0D0;Q04735;O35495;Q3V3A1-3;Q04899;A0A0G2JDL3;Q99J95-3;Q8K0D0-2;O35495-2;Q99J95;O35495-3;Q64261;Q99J95-2;P49615;Q69ZA1	P11440;D3Z2T9	Cyclin-dependent kinase 1	Cdk1	597
14.1469	13.3021	12.9575	9.85155	10.7529	9.94386	33.9624	34.8637	34.0547	33.9837	33.139	32.7943	24.9878	23.234	18.2765	21.3972	+	1	1	1	0.6	135.87	7.9036	24.1109	19.8369	2.71096	3.28606	A0A087WS76;A0A140LHL6;E9Q3S4	A0A087WS76;A0A140LHL6;E9Q3S4	Mitogen-activated protein kinase kinase kinase 19	Map3k19	24
4.35579	3.58822	3.3408	-0.754519	0.871775	1.34096	16.1268	17.7531	18.2223	21.0019	20.2343	19.9869	17.8732	15.8894	18.0766	15.2156	+	4	4	2	27.1	20.697	27.438	16.8813	16.6461	2.01454	3.27553	P84078;P61205;Q8BSL7;P84084;D3YV25;E9Q2C2;A2A6T9	P84078;P61205;Q8BSL7;P84084	ADP-ribosylation factor 1;ADP-ribosylation factor 3;ADP-ribosylation factor 2;ADP-ribosylation factor 5	Arf1;Arf3;Arf2;Arf5	794
1.58832	0.914833	-0.248608	-3.74217	-1.80267	-2.02184	23.2548	25.1943	24.9751	27.1496	26.4761	25.3126	28.2535	25.7404	27.2644	23.8581	+	49	49	49	25.2	269.82	323.31	26.997	25.5613	1.79876	3.27374	P26039;A2AIM2;E9PUM4;Q71LX4;F6S1V7;F6SX70	P26039	Talin-1	Tln1	657
-4.8566	0.757086	-0.166409	-2.33582	-5.70795	-6.04091	20.6587	17.2865	16.9536	17.0265	22.6402	21.7167	24.7583	21.2307	23.5302	20.236		5	5	5	20.4	33.081	35.76	22.9945	21.8831	0.710978	3.27292	D3YU12;Q8K2T1;G5E8S7;Q8K2T1-2;Q8K2T1-3	D3YU12;Q8K2T1;G5E8S7;Q8K2T1-2;Q8K2T1-3	NmrA-like family domain-containing protein 1	Nmral1	276
2.22737	6.05304	4.25555	-3.31818	3.37877	2.68081	16.0665	22.7635	22.0655	21.3967	25.2223	23.4248	17.8123	20.9572	22.8391	15.4995		9	9	9	16.7	69.448	60.966	19.3847	19.1693	0.611516	3.26485	Q8C2Q3;E9QL13;Q8C2Q3-2	Q8C2Q3;E9QL13;Q8C2Q3-2	RNA-binding protein 14	Rbm14	1193
[truncated: 792 more rows]

## Sheet: Table S10 - GO-terms MS 
Table S10. GO-Term analysis of interaction candidates.
[truncated: 185 more rows]
